# Supplementary material for: Crystal structure of 6,6′-dimethyl-2H,2′H-3,4′-bichromene-2,2′-dione
Source: Acta Crystallogr Sect E Struct Rep Online. 2014 Oct 11;70(Pt 11):319–21. doi: 10.1107/S1600536814021825 (PMC4257244; doi:10.1107/S1600536814021825)
Supplement: Supplementary file 1 [file e-70-00319-sup1.cif]

##############################################################################
#                                                                            #
# This CIF contains the data in a paper accepted for publication in          #
# Acta Crystallographica Section E. It conforms to the requirements of       #
# Notes for Authors for Acta Crystallographica Section E, and has been       #
# peer reviewed under the auspices of the IUCr Commission on Journals.       #
#                                                                            #
# Full details of the Crystallographic Information File format               #
# are given in the paper "The Crystallographic Information File (CIF):       #
# a New Standard Archive File for Crystallography" by S. R. Hall, F. H.      #
# Allen and I. D. Brown [Acta Cryst. (1991), A47, 655-685].                  #
#                                                                            #
# The current version of the core CIF dictionary is obtainable from          #
# ftp://ftp.iucr.org/pub/cif_core.dic.                                       #
#                                                                            #
# Software is freely available for graphical display of the structure(s)     #
# in this CIF. For information consult the CIF software page                 #
# http://www.iucr.org/resources/cif/software.                                #
#                                                                            #
# This file may be used for bona fide research purposes within the           #
# scientific community so long as proper attribution is given to the journal # 
# article from which it was obtained.                                        #
#                                                                            #
##############################################################################
data_global
_audit_creation_method     'WinGX routine CIF_UPDATE'
_audit_conform_dict_name     cif_core.dic
_audit_conform_dict_version     2.4
_journal_date_recd_electronic     2014-09-12
_journal_date_accepted     2014-10-03
_journal_name_full     'Acta Crystallographica, Section E'
_journal_year     2014
_journal_volume     70
_journal_issue     11
_journal_page_first     319
_journal_page_last     321
_journal_paper_category     GO
_journal_paper_doi     10.1107/S1600536814021825
_journal_coeditor_code     IS5375
_publ_contact_author_name     'Kulkarni, Manohar V.'
_publ_contact_author_address
;
Department of Chemistry
Karnatak University
Dharwad
;
_publ_contact_author_email     anilgn@msrit.edu
_publ_contact_author_fax     '00(000)0000000'
_publ_contact_author_phone     '00(000)0000000'
_publ_section_title
;
Crystal structure of
6,6'-dimethyl-2<i>H</i>,2'<i>H</i>-3,4'-bichromene-2,2'-dione
;
loop_
    _publ_author_name
    _publ_author_footnote
    _publ_author_address
    'Pujar, Kiran K.' ?
;
Department of Chemistry
Karnatak University
Dharwad 580 010
India
;
    'Kulkarni, Manohar V.' .
;
Department of Chemistry
Karnatak University
Dharwad 580 010
India
;
    'Anil Kumar, G. N.' .
;
Department of Physics
M S Ramaiah Institute of Technology
MSRIT Post, Bangalore 560 054
India
;
_publ_section_synopsis
;
In the title compound, the dihedral angle between the two coumarin units is
52.37(19)\%, showing a <i>gauche</i> arrangement across the C---C bond which
links the two ring systems. In the crystal,  C---H...O hydrogen bonds connect
centrosymmetrically-related molecules into dimers.
;
data_I
_database_code_depnum_ccdc_archive 'CCDC 1027466'
_audit_creation_method     'WinGX routine CIF_UPDATE'
_chemical_name_systematic
;
6,6'-Dimethyl-2<i>H</i>,2'<i>H</i>-3,4'-bichromene-2,2'-dione
;
_chemical_formula_moiety     'C20 H14 O4'
_chemical_formula_sum     'C20 H14 O4'
_chemical_formula_iupac     'C20 H14 O4'
_chemical_formula_weight     318.31
_symmetry_cell_setting     triclinic
_symmetry_space_group_name_H-M     'P -1'
_symmetry_space_group_name_Hall     '-P 1'
loop_
    _symmetry_equiv_pos_as_xyz
    'x, y, z'
    '-x, -y, -z'
_cell_length_a     7.8340(10)
_cell_length_b     8.0455(9)
_cell_length_c     12.7952(15)
_cell_angle_alpha     79.492(5)
_cell_angle_beta     77.096(4)
_cell_angle_gamma     86.637(5)
_cell_volume     772.78(16)
_cell_formula_units_Z     2
_cell_measurement_reflns_used     560
_cell_measurement_theta_min     1.7
_cell_measurement_temperature     296(2)
_cell_special_details
;
;
_exptl_crystal_description     block
_exptl_crystal_colour     white
_exptl_crystal_size_max     0.35
_exptl_crystal_size_mid     0.31
_exptl_crystal_size_min     0.25
_exptl_crystal_density_diffrn     1.368
_exptl_crystal_density_method     'not measured'
_exptl_crystal_F_000     332
_exptl_absorpt_coefficient_mu     0.095
_exptl_absorpt_correction_type     multi-scan
_exptl_absorpt_process_details
;
(SADABS; Sheldrick, 1996)
;
_exptl_absorpt_correction_T_min     0.954
_exptl_absorpt_correction_T_max     0.964
_exptl_special_details     ?
_diffrn_ambient_temperature     296(2)
_diffrn_radiation_type     MoK\a
_diffrn_radiation_wavelength     0.71073
_diffrn_radiation_source     'fine-focus sealed tube'
_diffrn_radiation_monochromator     graphite
_diffrn_measurement_device_type     'Bruker SMART CCD area-detector'
_diffrn_measurement_method     '\f and \w scans'
_diffrn_reflns_number     12862
_diffrn_reflns_av_R_equivalents     0.0272
_diffrn_reflns_theta_min     1.66
_diffrn_reflns_theta_max     27.44
_diffrn_reflns_theta_full     27.44
_diffrn_measured_fraction_theta_max     0.991
_diffrn_measured_fraction_theta_full     0.991
_diffrn_reflns_limit_h_min     -10
_diffrn_reflns_limit_h_max     10
_diffrn_reflns_limit_k_min     -10
_diffrn_reflns_limit_k_max     9
_diffrn_reflns_limit_l_min     -16
_diffrn_reflns_limit_l_max     16
_diffrn_reflns_reduction_process
;
;
_refine_special_details
;
Refinement of <i>F</i>^2^ against ALL reflections. The weighted <i>R</i>-factor
<i>wR</i> and goodness of fit <i>S</i> are based on <i>F</i>^2^, conventional
<i>R</i>-factors <i>R</i> are based on <i>F</i>, with <i>F</i> set to zero for
negative <i>F</i>^2^. The threshold expression of <i>F</i>^2^ >
\s(<i>F</i>^2^) is used only for calculating <i>R</i>-factors(gt) <i>etc</i>.
and is not relevant to the choice of reflections for refinement.
<i>R</i>-factors based on <i>F</i>^2^ are statistically about twice as large
as those based on <i>F</i>, and <i>R</i>- factors based on ALL data will be
even larger.
;
_reflns_number_total     3499
_reflns_number_gt     2509
_reflns_threshold_expression     I>2sigma(I)
_refine_ls_structure_factor_coef     Fsqd
_refine_ls_matrix_type     full
_refine_ls_R_factor_all     0.0656
_refine_ls_R_factor_gt     0.0455
_refine_ls_wR_factor_gt     0.1238
_refine_ls_wR_factor_ref     0.1397
_refine_ls_goodness_of_fit_ref     1.049
_refine_ls_restrained_S_all     1.049
_refine_ls_number_reflns     3499
_refine_ls_number_parameters     219
_refine_ls_number_restraints     0
_refine_ls_hydrogen_treatment     constr
_refine_ls_weighting_scheme     calc
_refine_ls_weighting_details
         'calc w=1/[\s^2^(Fo^2^)+(0.0661P)^2^+0.1433P] where P=(Fo^2^+2Fc^2^)/3'
_atom_sites_solution_hydrogens     geom
_atom_sites_solution_primary     direct
_atom_sites_solution_secondary     difmap
_refine_ls_shift/su_max     0
_refine_ls_shift/su_mean     0
_refine_diff_density_max     0.19
_refine_diff_density_min     -0.202
_refine_ls_extinction_method     none
loop_
    _atom_type_symbol
    _atom_type_description
    _atom_type_scat_dispersion_real
    _atom_type_scat_dispersion_imag
    _atom_type_scat_source
    C C 0.0033 0.0016 'International Tables Vol C Tables 4.2.6.8 and 6.1.1.4'
    H H 0 0 'International Tables Vol C Tables 4.2.6.8 and 6.1.1.4'
    O O 0.0106 0.006 'International Tables Vol C Tables 4.2.6.8 and 6.1.1.4'
_computing_data_collection
;
SMART (Bruker, 1998)
;
_computing_cell_refinement
;
SAINT (Bruker, 1998)
;
_computing_data_reduction
;
SAINT (Bruker, 1998)
;
_computing_structure_solution
;
SIR92 (Altomare <i>et al.</i>,  1993)
;
_computing_structure_refinement
;
SHELXL97 (Sheldrick, 2008)
;
_computing_molecular_graphics
;
ORTEP-3 for Windows (Farrugia, 2012) and CAMERON (Watkin <i>et al.</i>,
1996)
;
_computing_publication_material
;
PARST (Nardelli, 1996) and PLATON (Spek, 2009)
;
loop_
    _atom_site_type_symbol
    _atom_site_label
    _atom_site_fract_x
    _atom_site_fract_y
    _atom_site_fract_z
    _atom_site_U_iso_or_equiv
    _atom_site_adp_type
    _atom_site_calc_flag
    _atom_site_refinement_flags
    _atom_site_occupancy
    _atom_site_symmetry_multiplicity
    _atom_site_disorder_assembly
    _atom_site_disorder_group
    O O1 0.81516(14) 0.16314(15) -0.10679(8) 0.0577(3) Uani d . 1 1 . .
    O O2 0.9332(2) 0.4150(2) -0.14906(10) 0.0853(4) Uani d . 1 1 . .
    O O3 0.61479(14) 0.15867(15) 0.41223(8) 0.0569(3) Uani d . 1 1 . .
    O O4 0.48324(15) 0.13864(15) 0.27995(9) 0.0603(3) Uani d . 1 1 . .
    C C2 0.8773(2) 0.2996(2) -0.07754(13) 0.0583(4) Uani d . 1 1 . .
    C C3 0.8662(2) 0.2942(2) 0.03783(11) 0.0508(4) Uani d . 1 1 . .
    H H3 0.9052 0.3863 0.06 0.061 Uiso calc R 1 1 . .
    C C4 0.80175(18) 0.16160(17) 0.11386(11) 0.0405(3) Uani d . 1 1 . .
    C C5 0.6808(2) -0.13246(17) 0.15031(12) 0.0478(4) Uani d . 1 1 . .
    H H5 0.6783 -0.1418 0.2242 0.057 Uiso calc R 1 1 . .
    C C6 0.6220(2) -0.26560(18) 0.11392(14) 0.0547(4) Uani d . 1 1 . .
    C C7 0.6262(2) -0.2483(2) 0.00295(15) 0.0595(5) Uani d . 1 1 . .
    H H7 0.5852 -0.3356 -0.0229 0.071 Uiso calc R 1 1 . .
    C C8 0.6891(2) -0.1057(2) -0.06922(13) 0.0560(4) Uani d . 1 1 . .
    H H8 0.6905 -0.0967 -0.1429 0.067 Uiso calc R 1 1 . .
    C C9 0.75025(18) 0.0239(2) -0.03095(12) 0.0460(4) Uani d . 1 1 . .
    C C10 0.74384(18) 0.01530(17) 0.08010(11) 0.0414(3) Uani d . 1 1 . .
    C C11 0.79180(18) 0.16893(16) 0.23068(10) 0.0386(3) Uani d . 1 1 . .
    C C12 0.93182(19) 0.20659(19) 0.26592(11) 0.0450(3) Uani d . 1 1 . .
    H H12 1.0386 0.2245 0.2165 0.054 Uiso calc R 1 1 . .
    C C13 0.92131(19) 0.21999(17) 0.37755(11) 0.0433(3) Uani d . 1 1 . .
    C C14 1.0631(2) 0.2583(2) 0.41766(13) 0.0540(4) Uani d . 1 1 . .
    H H14 1.1719 0.277 0.3705 0.065 Uiso calc R 1 1 . .
    C C15 1.0449(2) 0.2688(2) 0.52638(13) 0.0572(4) Uani d . 1 1 . .
    C C16 0.8808(3) 0.2377(2) 0.59489(13) 0.0679(5) Uani d . 1 1 . .
    H H16 0.8669 0.2432 0.6683 0.081 Uiso calc R 1 1 . .
    C C17 0.7393(3) 0.1995(2) 0.55805(13) 0.0680(5) Uani d . 1 1 . .
    H H17 0.6312 0.1788 0.6056 0.082 Uiso calc R 1 1 . .
    C C18 0.7602(2) 0.19221(18) 0.44840(11) 0.0472(4) Uani d . 1 1 . .
    C C19 0.6205(2) 0.15326(17) 0.30488(11) 0.0440(3) Uani d . 1 1 . .
    C C20 1.1984(3) 0.3134(3) 0.56865(17) 0.0830(6) Uani d . 1 1 . .
    H H20A 1.2798 0.2195 0.5708 0.124 Uiso calc R 1 1 . .
    H H20B 1.1575 0.3386 0.6407 0.124 Uiso calc R 1 1 . .
    H H20C 1.2554 0.4103 0.5214 0.124 Uiso calc R 1 1 . .
    C C21 0.5504(3) -0.4212(2) 0.19269(18) 0.0784(6) Uani d . 1 1 . .
    H H21A 0.6207 -0.4505 0.2462 0.118 Uiso calc R 1 1 . .
    H H21B 0.5529 -0.5131 0.1539 0.118 Uiso calc R 1 1 . .
    H H21C 0.4319 -0.3991 0.2282 0.118 Uiso calc R 1 1 . .
loop_
    _atom_site_aniso_label
    _atom_site_aniso_U_11
    _atom_site_aniso_U_22
    _atom_site_aniso_U_33
    _atom_site_aniso_U_12
    _atom_site_aniso_U_13
    _atom_site_aniso_U_23
    O1 0.0565(7) 0.0856(8) 0.0318(5) -0.0030(6) -0.0070(5) -0.0147(5)
    O2 0.1050(11) 0.1025(10) 0.0394(6) -0.0284(8) -0.0057(7) 0.0071(7)
    O3 0.0581(7) 0.0744(7) 0.0360(5) -0.0229(5) 0.0050(5) -0.0154(5)
    O4 0.0469(7) 0.0795(8) 0.0575(7) -0.0158(6) -0.0036(5) -0.0243(6)
    C2 0.0556(10) 0.0799(11) 0.0365(8) -0.0071(8) -0.0048(7) -0.0074(8)
    C3 0.0521(9) 0.0634(9) 0.0358(7) -0.0107(7) -0.0039(7) -0.0101(7)
    C4 0.0378(7) 0.0510(8) 0.0335(7) 0.0029(6) -0.0065(6) -0.0118(6)
    C5 0.0586(9) 0.0446(7) 0.0461(8) 0.0105(6) -0.0207(7) -0.0154(6)
    C6 0.0581(10) 0.0444(8) 0.0694(10) 0.0120(7) -0.0236(8) -0.0224(7)
    C7 0.0564(10) 0.0631(10) 0.0734(11) 0.0133(8) -0.0241(9) -0.0415(9)
    C8 0.0469(9) 0.0817(11) 0.0496(9) 0.0154(8) -0.0155(7) -0.0367(8)
    C9 0.0380(8) 0.0641(9) 0.0394(7) 0.0111(6) -0.0098(6) -0.0204(7)
    C10 0.0409(8) 0.0496(8) 0.0377(7) 0.0100(6) -0.0129(6) -0.0162(6)
    C11 0.0453(8) 0.0393(6) 0.0306(6) -0.0017(5) -0.0050(6) -0.0079(5)
    C12 0.0421(8) 0.0590(8) 0.0336(7) 0.0011(6) -0.0030(6) -0.0146(6)
    C13 0.0521(9) 0.0452(7) 0.0338(7) 0.0034(6) -0.0103(6) -0.0105(6)
    C14 0.0546(10) 0.0674(10) 0.0456(8) 0.0091(7) -0.0174(7) -0.0195(7)
    C15 0.0792(12) 0.0534(9) 0.0477(9) 0.0131(8) -0.0316(9) -0.0139(7)
    C16 0.1023(15) 0.0711(11) 0.0322(8) -0.0038(10) -0.0178(9) -0.0092(7)
    C17 0.0863(13) 0.0816(12) 0.0322(8) -0.0220(10) 0.0009(8) -0.0106(8)
    C18 0.0623(10) 0.0451(7) 0.0328(7) -0.0093(7) -0.0048(7) -0.0074(6)
    C19 0.0517(9) 0.0426(7) 0.0367(7) -0.0106(6) -0.0025(6) -0.0101(6)
    C20 0.0974(15) 0.1004(15) 0.0710(12) 0.0216(12) -0.0535(12) -0.0306(11)
    C21 0.1041(16) 0.0426(8) 0.0973(15) 0.0001(9) -0.0352(12) -0.0189(9)
_geom_special_details
;
All e.s.d.'s (except the e.s.d. in the dihedral angle between two l.s. planes)
are estimated using the full covariance matrix. The cell e.s.d.'s are taken
into account individually in the estimation of e.s.d.'s in distances, angles
and torsion angles; correlations between e.s.d.'s in cell parameters are only
used when they are defined by crystal symmetry. An approximate (isotropic)
treatment of cell e.s.d.'s is used for estimating e.s.d.'s involving l.s.
planes.
;
loop_
    _geom_bond_atom_site_label_1
    _geom_bond_atom_site_label_2
    _geom_bond_site_symmetry_2
    _geom_bond_distance
    _geom_bond_publ_flag
    O1 C2 . 1.370(2) ?
    O1 C9 . 1.3805(19) ?
    O2 C2 . 1.204(2) ?
    O3 C19 . 1.3728(17) ?
    O3 C18 . 1.3793(18) ?
    O4 C19 . 1.2055(18) ?
    C2 C3 . 1.452(2) ?
    C3 C4 . 1.344(2) ?
    C3 H3 . 0.93 ?
    C4 C10 . 1.4538(18) ?
    C4 C11 . 1.4911(17) ?
    C5 C6 . 1.383(2) ?
    C5 C10 . 1.395(2) ?
    C5 H5 . 0.93 ?
    C6 C7 . 1.394(2) ?
    C6 C21 . 1.506(2) ?
    C7 C8 . 1.374(2) ?
    C7 H7 . 0.93 ?
    C8 C9 . 1.381(2) ?
    C8 H8 . 0.93 ?
    C9 C10 . 1.3997(18) ?
    C11 C12 . 1.345(2) ?
    C11 C19 . 1.458(2) ?
    C12 C13 . 1.4358(18) ?
    C12 H12 . 0.93 ?
    C13 C18 . 1.383(2) ?
    C13 C14 . 1.394(2) ?
    C14 C15 . 1.384(2) ?
    C14 H14 . 0.93 ?
    C15 C16 . 1.392(3) ?
    C15 C20 . 1.509(2) ?
    C16 C17 . 1.368(3) ?
    C16 H16 . 0.93 ?
    C17 C18 . 1.387(2) ?
    C17 H17 . 0.93 ?
    C20 H20A . 0.96 ?
    C20 H20B . 0.96 ?
    C20 H20C . 0.96 ?
    C21 H21A . 0.96 ?
    C21 H21B . 0.96 ?
    C21 H21C . 0.96 ?
loop_
    _geom_angle_atom_site_label_1
    _geom_angle_atom_site_label_2
    _geom_angle_atom_site_label_3
    _geom_angle_site_symmetry_1
    _geom_angle_site_symmetry_3
    _geom_angle
    _geom_angle_publ_flag
    C2 O1 C9 . . 121.88(12) ?
    C19 O3 C18 . . 122.41(11) ?
    O2 C2 O1 . . 117.52(15) ?
    O2 C2 C3 . . 125.51(17) ?
    O1 C2 C3 . . 116.95(14) ?
    C4 C3 C2 . . 122.65(14) ?
    C4 C3 H3 . . 118.7 ?
    C2 C3 H3 . . 118.7 ?
    C3 C4 C10 . . 119.22(12) ?
    C3 C4 C11 . . 118.88(12) ?
    C10 C4 C11 . . 121.90(12) ?
    C6 C5 C10 . . 122.28(14) ?
    C6 C5 H5 . . 118.9 ?
    C10 C5 H5 . . 118.9 ?
    C5 C6 C7 . . 117.80(15) ?
    C5 C6 C21 . . 120.70(15) ?
    C7 C6 C21 . . 121.46(15) ?
    C8 C7 C6 . . 121.81(14) ?
    C8 C7 H7 . . 119.1 ?
    C6 C7 H7 . . 119.1 ?
    C7 C8 C9 . . 119.16(14) ?
    C7 C8 H8 . . 120.4 ?
    C9 C8 H8 . . 120.4 ?
    C8 C9 O1 . . 117.05(13) ?
    C8 C9 C10 . . 121.36(15) ?
    O1 C9 C10 . . 121.58(13) ?
    C5 C10 C9 . . 117.54(13) ?
    C5 C10 C4 . . 124.84(12) ?
    C9 C10 C4 . . 117.62(13) ?
    C12 C11 C19 . . 119.82(12) ?
    C12 C11 C4 . . 121.73(12) ?
    C19 C11 C4 . . 118.09(12) ?
    C11 C12 C13 . . 121.94(13) ?
    C11 C12 H12 . . 119 ?
    C13 C12 H12 . . 119 ?
    C18 C13 C14 . . 118.92(13) ?
    C18 C13 C12 . . 117.22(13) ?
    C14 C13 C12 . . 123.86(14) ?
    C15 C14 C13 . . 121.18(16) ?
    C15 C14 H14 . . 119.4 ?
    C13 C14 H14 . . 119.4 ?
    C14 C15 C16 . . 117.86(15) ?
    C14 C15 C20 . . 120.80(17) ?
    C16 C15 C20 . . 121.34(16) ?
    C17 C16 C15 . . 122.34(15) ?
    C17 C16 H16 . . 118.8 ?
    C15 C16 H16 . . 118.8 ?
    C16 C17 C18 . . 118.71(16) ?
    C16 C17 H17 . . 120.6 ?
    C18 C17 H17 . . 120.6 ?
    O3 C18 C13 . . 121.18(12) ?
    O3 C18 C17 . . 117.84(14) ?
    C13 C18 C17 . . 120.98(15) ?
    O4 C19 O3 . . 117.19(13) ?
    O4 C19 C11 . . 125.75(13) ?
    O3 C19 C11 . . 117.05(13) ?
    C15 C20 H20A . . 109.5 ?
    C15 C20 H20B . . 109.5 ?
    H20A C20 H20B . . 109.5 ?
    C15 C20 H20C . . 109.5 ?
    H20A C20 H20C . . 109.5 ?
    H20B C20 H20C . . 109.5 ?
    C6 C21 H21A . . 109.5 ?
    C6 C21 H21B . . 109.5 ?
    H21A C21 H21B . . 109.5 ?
    C6 C21 H21C . . 109.5 ?
    H21A C21 H21C . . 109.5 ?
    H21B C21 H21C . . 109.5 ?
loop_
    _geom_torsion_atom_site_label_1
    _geom_torsion_atom_site_label_2
    _geom_torsion_atom_site_label_3
    _geom_torsion_atom_site_label_4
    _geom_torsion_site_symmetry_1
    _geom_torsion_site_symmetry_2
    _geom_torsion_site_symmetry_3
    _geom_torsion_site_symmetry_4
    _geom_torsion
    _geom_torsion_publ_flag
    C9 O1 C2 O2 . . . . 179.27(14) ?
    C9 O1 C2 C3 . . . . -2.2(2) ?
    O2 C2 C3 C4 . . . . 179.75(17) ?
    O1 C2 C3 C4 . . . . 1.3(2) ?
    C2 C3 C4 C10 . . . . 1.3(2) ?
    C2 C3 C4 C11 . . . . -178.68(14) ?
    C10 C5 C6 C7 . . . . -0.4(2) ?
    C10 C5 C6 C21 . . . . -178.33(15) ?
    C5 C6 C7 C8 . . . . 1.2(2) ?
    C21 C6 C7 C8 . . . . 179.09(15) ?
    C6 C7 C8 C9 . . . . 0.1(2) ?
    C7 C8 C9 O1 . . . . 178.84(13) ?
    C7 C8 C9 C10 . . . . -2.2(2) ?
    C2 O1 C9 C8 . . . . 179.28(14) ?
    C2 O1 C9 C10 . . . . 0.3(2) ?
    C6 C5 C10 C9 . . . . -1.6(2) ?
    C6 C5 C10 C4 . . . . 177.80(13) ?
    C8 C9 C10 C5 . . . . 2.9(2) ?
    O1 C9 C10 C5 . . . . -178.19(12) ?
    C8 C9 C10 C4 . . . . -176.54(13) ?
    O1 C9 C10 C4 . . . . 2.4(2) ?
    C3 C4 C10 C5 . . . . 177.47(13) ?
    C11 C4 C10 C5 . . . . -2.5(2) ?
    C3 C4 C10 C9 . . . . -3.1(2) ?
    C11 C4 C10 C9 . . . . 176.86(12) ?
    C3 C4 C11 C12 . . . . -52.37(19) ?
    C10 C4 C11 C12 . . . . 127.63(15) ?
    C3 C4 C11 C19 . . . . 120.68(15) ?
    C10 C4 C11 C19 . . . . -59.32(17) ?
    C19 C11 C12 C13 . . . . 4.7(2) ?
    C4 C11 C12 C13 . . . . 177.64(12) ?
    C11 C12 C13 C18 . . . . 0.1(2) ?
    C11 C12 C13 C14 . . . . 179.81(13) ?
    C18 C13 C14 C15 . . . . -0.1(2) ?
    C12 C13 C14 C15 . . . . -179.77(14) ?
    C13 C14 C15 C16 . . . . 0.9(2) ?
    C13 C14 C15 C20 . . . . -178.91(15) ?
    C14 C15 C16 C17 . . . . -0.7(3) ?
    C20 C15 C16 C17 . . . . 179.08(17) ?
    C15 C16 C17 C18 . . . . -0.3(3) ?
    C19 O3 C18 C13 . . . . -0.9(2) ?
    C19 O3 C18 C17 . . . . 178.21(14) ?
    C14 C13 C18 O3 . . . . 178.15(13) ?
    C12 C13 C18 O3 . . . . -2.1(2) ?
    C14 C13 C18 C17 . . . . -1.0(2) ?
    C12 C13 C18 C17 . . . . 178.77(14) ?
    C16 C17 C18 O3 . . . . -178.01(15) ?
    C16 C17 C18 C13 . . . . 1.1(3) ?
    C18 O3 C19 O4 . . . . -173.26(13) ?
    C18 O3 C19 C11 . . . . 5.6(2) ?
    C12 C11 C19 O4 . . . . 171.31(14) ?
    C4 C11 C19 O4 . . . . -1.9(2) ?
    C12 C11 C19 O3 . . . . -7.45(19) ?
    C4 C11 C19 O3 . . . . 179.36(11) ?
loop_
    _geom_hbond_atom_site_label_D
    _geom_hbond_atom_site_label_H
    _geom_hbond_atom_site_label_A
    _geom_hbond_site_symmetry_A
    _geom_hbond_distance_DH
    _geom_hbond_distance_HA
    _geom_hbond_distance_DA
    _geom_hbond_angle_DHA
    _geom_hbond_publ_flag
    C8 H8 O4 2_655 0.93 2.53 3.330(2) 145 yes
_iucr_refine_instructions_details
;
TITL RED in P-1
CELL 0.71073 7.8340 8.0455 12.7952 79.492 77.096 86.637
ZERR 2.00 0.0010 0.0009 0.0015 0.005 0.005 0.005
LATT 1
SFAC C H O
UNIT 40 28 8
TEMP 23.000
ACTA
L.S. 20
FMAP 2
PLAN -4 0 0.00
BOND $H
CONF
TEMP 23
WGHT    0.066100    0.143300
FVAR       0.28993
O1    3    0.815165    0.163136   -0.106789    11.00000    0.05651    0.08561 =
         0.03182   -0.01471   -0.00699   -0.00296
O2    3    0.933204    0.415018   -0.149057    11.00000    0.10496    0.10255 =
         0.03936    0.00711   -0.00567   -0.02840
O3    3    0.614788    0.158674    0.412225    11.00000    0.05811    0.07437 =
         0.03597   -0.01543    0.00497   -0.02289
O4    3    0.483243    0.138639    0.279950    11.00000    0.04690    0.07951 =
         0.05748   -0.02427   -0.00357   -0.01580
C2    1    0.877334    0.299603   -0.077541    11.00000    0.05555    0.07987 =
         0.03651   -0.00737   -0.00481   -0.00707
C3    1    0.866182    0.294242    0.037832    11.00000    0.05212    0.06342 =
         0.03580   -0.01006   -0.00394   -0.01068
AFIX  43
H3    2    0.905210    0.386339    0.059996    11.00000   -1.20000
AFIX   0
C4    1    0.801751    0.161596    0.113862    11.00000    0.03783    0.05101 =
         0.03345   -0.01182   -0.00652    0.00295
C5    1    0.680840   -0.132458    0.150313    11.00000    0.05863    0.04458 =
         0.04606   -0.01543   -0.02067    0.01052
AFIX  43
H5    2    0.678285   -0.141764    0.224166    11.00000   -1.20000
AFIX   0
C6    1    0.622041   -0.265603    0.113915    11.00000    0.05811    0.04443 =
         0.06940   -0.02241   -0.02363    0.01202
C7    1    0.626179   -0.248280    0.002953    11.00000    0.05640    0.06312 =
         0.07342   -0.04149   -0.02413    0.01326
AFIX  43
H7    2    0.585203   -0.335600   -0.022917    11.00000   -1.20000
AFIX   0
C8    1    0.689129   -0.105750   -0.069218    11.00000    0.04687    0.08173 =
         0.04959   -0.03674   -0.01553    0.01536
AFIX  43
H8    2    0.690546   -0.096695   -0.142912    11.00000   -1.20000
AFIX   0
C9    1    0.750252    0.023854   -0.030950    11.00000    0.03798    0.06412 =
         0.03939   -0.02037   -0.00979    0.01111
C10   1    0.743841    0.015300    0.080102    11.00000    0.04085    0.04962 =
         0.03770   -0.01622   -0.01286    0.01002
C11   1    0.791797    0.168933    0.230681    11.00000    0.04529    0.03926 =
         0.03063   -0.00789   -0.00504   -0.00167
C12   1    0.931821    0.206592    0.265917    11.00000    0.04212    0.05900 =
         0.03364   -0.01463   -0.00296    0.00107
AFIX  43
H12   2    1.038615    0.224483    0.216522    11.00000   -1.20000
AFIX   0
C13   1    0.921311    0.219995    0.377555    11.00000    0.05214    0.04521 =
         0.03379   -0.01046   -0.01027    0.00342
C14   1    1.063096    0.258260    0.417657    11.00000    0.05460    0.06740 =
         0.04561   -0.01945   -0.01743    0.00909
AFIX  43
H14   2    1.171856    0.277005    0.370513    11.00000   -1.20000
AFIX   0
C15   1    1.044875    0.268846    0.526380    11.00000    0.07921    0.05342 =
         0.04765   -0.01395   -0.03163    0.01314
C16   1    0.880821    0.237750    0.594891    11.00000    0.10227    0.07107 =
         0.03218   -0.00921   -0.01777   -0.00383
AFIX  43
H16   2    0.866896    0.243171    0.668310    11.00000   -1.20000
AFIX   0
C17   1    0.739289    0.199482    0.558052    11.00000    0.08631    0.08163 =
         0.03215   -0.01059    0.00093   -0.02203
AFIX  43
H17   2    0.631158    0.178752    0.605599    11.00000   -1.20000
AFIX   0
C18   1    0.760238    0.192209    0.448402    11.00000    0.06228    0.04511 =
         0.03282   -0.00740   -0.00484   -0.00934
C19   1    0.620483    0.153261    0.304877    11.00000    0.05170    0.04259 =
         0.03666   -0.01014   -0.00246   -0.01057
C20   1    1.198351    0.313373    0.568646    11.00000    0.09740    0.10044 =
         0.07104   -0.03056   -0.05354    0.02164
AFIX 137
H20A  2    1.279778    0.219518    0.570774    11.00000   -1.50000
H20B  2    1.157509    0.338621    0.640658    11.00000   -1.50000
H20C  2    1.255384    0.410301    0.521390    11.00000   -1.50000
AFIX   0
C21   1    0.550389   -0.421165    0.192689    11.00000    0.10413    0.04257 =
         0.09726   -0.01889   -0.03516    0.00011
AFIX 137
H21A  2    0.620694   -0.450483    0.246177    11.00000   -1.50000
H21B  2    0.552909   -0.513131    0.153928    11.00000   -1.50000
H21C  2    0.431880   -0.399065    0.228188    11.00000   -1.50000
HKLF 4
REM  RED in P-1
REM R1 =  0.0455 for   2509 Fo > 4sig(Fo)  and  0.0656 for all   3499 data
REM    219 parameters refined using      0 restraints
END
WGHT      0.0659      0.1441
REM Highest difference peak  0.190,  deepest hole -0.202,  1-sigma level  0.040
Q1    1   0.5207 -0.4147  0.2792  11.00000  0.05    0.19
Q2    1   0.6919 -0.5079  0.1925  11.00000  0.05    0.16
Q3    1   1.3155  0.3049  0.5198  11.00000  0.05    0.16
Q4    1   1.3375  0.3706  0.4787  11.00000  0.05    0.13
;
