# Supplementary material for: Crystal structure of 6,6′-dimethyl-2H,2′H-3,4′-bichromene-2,2′-dione
Source: Acta Crystallogr Sect E Struct Rep Online. 2014 Oct 11;70(Pt 11):319–21. doi: 10.1107/S1600536814021825 (PMC4257244; doi:10.1107/S1600536814021825)
Supplement: Supplementary file 2 [file e-70-00319-Isup2.hkl]

#
# h,k,l, Fc-squared, Fo-squared, sigma(Fo-squared) and status flag
#
data_I
_shelx_title ' RED in P-1'
_shelx_refln_list_code          4
_shelx_F_calc_maximum      109.62
_exptl_crystal_F_000       332.00
_reflns_d_resolution_high  0.7710
 
loop_
 _symmetry_equiv_pos_as_xyz
 'x, y, z'
 '-x, -y, -z'
 
_cell_length_a     7.8340
_cell_length_b     8.0455
_cell_length_c    12.7952
_cell_angle_alpha  79.492
_cell_angle_beta   77.096
_cell_angle_gamma  86.637
 
_shelx_F_squared_multiplier     1.000
 
loop_
 _refln_index_h
 _refln_index_k
 _refln_index_l
 _refln_F_squared_calc
 _refln_F_squared_meas
 _refln_F_squared_sigma
 _refln_observed_status
   1   0   0      418.83      387.77      4.45 o
   2   0   0      598.14      580.76      8.09 o
   3   0   0       39.98       52.63      0.95 o
   4   0   0       41.05       35.22      0.86 o
   5   0   0        1.75        2.20      0.24 o
   6   0   0       47.00       42.74      0.97 o
   7   0   0      114.53      102.52      7.14 o
   8   0   0        2.39        0.75      0.63 o
   9   0   0        9.07       12.73      2.44 o
  -9   1   0        0.17       -0.59      0.83 o
  -8   1   0        6.74        4.52      0.88 o
  -7   1   0       15.26       17.64      0.91 o
  -6   1   0        5.51        5.96      0.42 o
  -5   1   0        3.94        2.60      0.25 o
  -4   1   0      523.66      526.10      7.38 o
  -3   1   0       25.88       32.94      0.62 o
  -2   1   0     8983.85     7896.81     83.97 o
  -1   1   0     4287.50     3580.14     44.53 o
   0   1   0     2745.75     2419.95     23.88 o
   1   1   0      587.55      537.89      4.59 o
   2   1   0      114.22      118.97      1.40 o
   3   1   0       35.40       27.90      0.52 o
   4   1   0        2.58        2.83      0.29 o
   5   1   0        0.59        0.93      0.18 o
   6   1   0       13.11       11.04      0.49 o
   7   1   0      122.90      118.51      3.74 o
   8   1   0        0.77        1.81      0.63 o
   9   1   0        6.34        9.28      1.26 o
  -9   2   0        8.56       10.59      1.90 o
  -8   2   0        4.67        5.23      1.43 o
  -7   2   0      133.68      128.76      2.65 o
  -6   2   0      246.77      243.05      3.77 o
  -5   2   0       83.92       87.89      1.60 o
  -4   2   0     1836.82     1922.45     24.61 o
  -3   2   0      103.65      106.23      1.54 o
  -2   2   0       79.75       83.33      1.19 o
  -1   2   0     4901.18     4484.52     47.08 o
   0   2   0     8405.16     7367.01     76.40 o
   1   2   0       15.84       12.86      0.19 o
   2   2   0       16.59       15.56      0.25 o
   3   2   0        6.19        6.45      0.22 o
   4   2   0        7.39        7.35      0.32 o
   5   2   0        3.37        3.47      0.26 o
   6   2   0      286.56      273.12      3.75 o
   7   2   0        2.17        1.39      0.63 o
   8   2   0        0.51        0.65      0.67 o
   9   2   0        0.03        0.48      2.08 o
  -9   3   0        3.40        2.74      1.31 o
  -8   3   0       11.70        7.14      1.55 o
  -7   3   0       92.45       87.08      2.32 o
  -6   3   0      296.34      298.34      4.53 o
  -5   3   0       41.77       41.29      1.02 o
  -4   3   0        1.91        1.33      0.27 o
  -3   3   0       23.32       19.37      0.53 o
  -2   3   0       86.91       95.73      1.79 o
  -1   3   0      549.04      468.69      6.28 o
   0   3   0     1922.49     1851.20     22.93 o
   1   3   0      149.44      152.21      1.59 o
   2   3   0        5.49        5.67      0.21 o
   3   3   0       34.20       39.85      0.58 o
   4   3   0        1.92        3.18      0.20 o
   5   3   0       35.15       37.96      0.80 o
   6   3   0       79.94       89.50      1.93 o
   7   3   0       48.71       47.92      2.17 o
   8   3   0       25.48       25.30      1.71 o
   9   3   0        6.46        6.90      1.61 o
  -9   4   0       34.23       35.81      3.21 o
  -8   4   0        8.78        7.49      1.67 o
  -7   4   0        1.01        1.50      0.50 o
  -6   4   0        0.85        0.55      0.36 o
  -5   4   0        1.31        1.35      0.28 o
  -4   4   0        5.87        5.93      0.39 o
  -3   4   0       35.33       40.24      0.87 o
  -2   4   0       98.27       93.24      1.60 o
  -1   4   0     2266.24     2277.51     25.24 o
   0   4   0        5.93        7.96      0.26 o
   1   4   0       18.27       18.75      0.37 o
   2   4   0       19.87       22.70      0.44 o
   3   4   0       11.36       12.14      0.42 o
   4   4   0        6.62        7.32      0.29 o
   5   4   0       47.01       47.57      1.04 o
   6   4   0      456.89      457.57      7.42 o
   7   4   0        2.72        4.21      1.13 o
   8   4   0       10.27       10.11      2.02 o
   9   4   0        8.92        9.28      2.14 o
  -8   5   0        1.65        0.24      1.19 o
  -7   5   0        6.80        6.03      1.25 o
  -6   5   0        6.51        6.76      0.61 o
  -5   5   0        0.07        0.04      0.24 o
  -4   5   0        0.52        0.76      0.19 o
  -3   5   0       18.62       16.64      0.68 o
  -2   5   0      111.20      101.22      1.47 o
  -1   5   0      171.93      180.58      2.40 o
   0   5   0      164.02      153.29      1.91 o
   1   5   0       28.71       28.71      0.52 o
   2   5   0       10.72        9.85      0.38 o
   3   5   0       29.24       27.44      0.66 o
   4   5   0      250.91      262.71      4.52 o
   5   5   0       51.86       58.72      1.82 o
   6   5   0      363.20      383.21     15.94 o
   7   5   0        6.84        6.07      1.55 o
   8   5   0        2.89        4.16      1.43 o
  -7   6   0        0.81        0.90      0.83 o
  -6   6   0        0.75       -0.10      0.36 o
  -5   6   0        2.58        2.53      0.31 o
  -4   6   0        0.21        0.40      0.21 o
  -3   6   0       32.69       33.26      0.74 o
  -2   6   0      184.67      189.91      2.36 o
  -1   6   0      199.65      190.00      2.30 o
   0   6   0       24.03       26.06      0.48 o
   1   6   0       32.86       30.91      0.58 o
   2   6   0      203.81      207.52      2.65 o
   3   6   0       80.05       78.82      1.48 o
   4   6   0       80.46       80.98      1.78 o
   5   6   0      208.85      213.04      5.59 o
   6   6   0        0.96        1.48      1.19 o
   7   6   0        0.59       -0.95      0.95 o
   8   6   0        0.13        0.95      1.31 o
  -7   7   0        0.52        0.18      0.71 o
  -6   7   0        3.52        3.90      1.31 o
  -5   7   0        0.63        0.79      0.36 o
  -4   7   0        0.28        0.29      0.27 o
  -3   7   0        0.10        0.01      0.20 o
  -2   7   0        2.45        2.44      0.30 o
  -1   7   0      331.59      327.55      4.58 o
   0   7   0      170.04      182.55      2.71 o
   1   7   0       57.90       58.77      1.15 o
   2   7   0        9.41        8.08      0.46 o
   3   7   0       10.72       10.13      0.59 o
   4   7   0       15.00       17.66      0.96 o
   5   7   0       12.82       12.28      1.61 o
   6   7   0       31.44       31.21      1.96 o
   7   7   0        3.03        3.45      1.43 o
  -6   8   0        0.03        0.49      0.65 o
  -5   8   0        0.03        0.55      0.65 o
  -4   8   0        5.77        6.43      0.98 o
  -3   8   0      109.46      117.27      2.66 o
  -2   8   0        2.41        2.50      0.29 o
  -1   8   0       35.24       44.06      0.96 o
   0   8   0        1.39        0.03      0.22 o
   1   8   0        4.30        3.09      0.36 o
   2   8   0        2.08        1.42      0.34 o
   3   8   0        1.17        1.12      0.32 o
   4   8   0       20.79       23.65      1.13 o
   5   8   0       16.74       16.27      1.37 o
   6   8   0       12.26       14.28      2.14 o
  -4   9   0       12.59       14.88      1.13 o
  -3   9   0        9.45        9.47      0.73 o
  -2   9   0        1.47        1.66      0.73 o
  -1   9   0        2.93        3.19      0.48 o
   0   9   0        5.71        5.19      0.49 o
   1   9   0        1.06        0.78      0.32 o
   2   9   0        0.27        0.01      0.32 o
   3   9   0        0.11        0.99      1.13 o
   4   9   0        0.38        0.97      0.71 o
  -2  10   0        2.43        3.81      0.83 o
  -1  10   0        5.49        4.88      0.55 o
   0  10   0        1.10        1.22      0.45 o
   1  10   0        0.55        0.99      0.54 o
   2  10   0        0.17        1.08      0.54 o
  -1 -10   1        3.84        4.47      0.74 o
   0 -10   1        1.79        1.97      0.63 o
   1 -10   1        0.27       -0.06      0.77 o
  -4  -9   1        1.30        0.74      0.71 o
  -3  -9   1        5.30        6.95      0.96 o
  -2  -9   1        1.67        1.99      0.63 o
  -1  -9   1        0.55        0.15      0.42 o
   0  -9   1        0.13        0.47      0.58 o
   1  -9   1       19.69       16.14      0.81 o
   2  -9   1        2.11        2.57      0.66 o
   3  -9   1       14.89       14.67      1.43 o
   4  -9   1       13.51       14.77      1.18 o
  -6  -8   1        0.95        2.74      1.67 o
  -5  -8   1       40.41       43.35      2.10 o
  -4  -8   1        1.36        0.87      0.45 o
  -3  -8   1        0.02        0.13      0.33 o
  -2  -8   1        1.09        0.43      0.29 o
  -1  -8   1        0.33        0.39      0.24 o
   0  -8   1        2.95        1.84      0.35 o
   1  -8   1       90.94       78.46      1.48 o
   2  -8   1      201.28      201.80      3.11 o
   3  -8   1        2.67        3.50      0.63 o
   4  -8   1        3.95        2.50      0.67 o
   5  -8   1        1.74        0.95      0.59 o
   6  -8   1        0.11        0.12      0.83 o
  -7  -7   1        0.67        1.43      1.19 o
  -6  -7   1       18.75       18.92      2.38 o
  -5  -7   1        0.26        0.41      0.57 o
  -4  -7   1        1.27        1.77      0.45 o
  -3  -7   1        4.63        2.81      0.50 o
  -2  -7   1        0.38        0.36      0.25 o
  -1  -7   1        5.98        5.84      0.55 o
   0  -7   1      166.71      154.35      2.42 o
   1  -7   1        0.40        0.84      0.27 o
   2  -7   1      123.69      121.34      2.20 o
   3  -7   1        2.86        3.56      0.32 o
   4  -7   1        0.35        0.04      0.25 o
   5  -7   1        2.00        1.15      0.47 o
   6  -7   1        0.94        1.23      0.71 o
   7  -7   1        0.00       -0.48      0.59 o
  -7  -6   1        3.60        3.57      1.43 o
  -6  -6   1       15.36       16.42      2.14 o
  -5  -6   1        8.61        9.44      1.90 o
  -4  -6   1        2.81        2.12      0.38 o
  -3  -6   1       16.42       16.68      0.64 o
  -2  -6   1      189.09      189.17      2.67 o
  -1  -6   1       26.59       26.60      0.59 o
   0  -6   1       15.88       14.48      0.54 o
   1  -6   1      511.92      505.02      6.88 o
   2  -6   1       85.26       87.22      1.35 o
   3  -6   1        0.14        0.08      0.19 o
   4  -6   1       11.47       11.22      0.51 o
   5  -6   1        3.71        4.33      0.39 o
   6  -6   1        0.02       -0.38      0.38 o
   7  -6   1        0.45        0.98      0.71 o
  -8  -5   1        1.96        3.33      1.55 o
  -7  -5   1        0.64        1.07      1.07 o
  -6  -5   1        0.00        0.02      0.63 o
  -5  -5   1        0.10        0.98      0.55 o
  -4  -5   1      156.07      161.11      3.06 o
  -3  -5   1        2.63        2.53      0.31 o
  -2  -5   1       33.37       37.65      0.71 o
  -1  -5   1       56.71       62.73      0.96 o
   0  -5   1      274.60      264.78      3.24 o
   1  -5   1      200.39      187.83      2.46 o
   2  -5   1       11.29        9.55      0.36 o
   3  -5   1       14.16       16.67      0.43 o
   4  -5   1        0.18        0.02      0.17 o
   5  -5   1        1.69        1.45      0.43 o
   6  -5   1        0.08        0.21      0.34 o
   7  -5   1        0.33       -0.18      0.59 o
   8  -5   1       16.03       16.18      2.38 o
  -8  -4   1       38.55       45.44      3.57 o
  -7  -4   1        4.20        4.89      0.96 o
  -6  -4   1        0.02        0.32      0.28 o
  -5  -4   1        1.44        2.24      0.26 o
  -4  -4   1        2.79        2.75      0.26 o
  -3  -4   1        6.45        5.28      0.32 o
  -2  -4   1       19.32       25.40      0.50 o
  -1  -4   1        0.59        1.74      0.16 o
   0  -4   1      196.75      174.33      2.79 o
   1  -4   1     1537.61     1536.66     15.96 o
   2  -4   1       17.67       16.08      0.46 o
   3  -4   1        2.82        3.08      0.19 o
   4  -4   1        2.25        2.04      0.23 o
   5  -4   1        1.28        0.62      0.25 o
   6  -4   1        0.85        0.38      0.79 o
   7  -4   1       83.56       92.59      2.47 o
   8  -4   1       60.10       63.41      4.04 o
   9  -4   1        4.61        0.36      1.31 o
  -9  -3   1        4.33        4.29      1.17 o
  -8  -3   1       77.04       77.17      3.06 o
  -7  -3   1       11.18       11.73      1.22 o
  -6  -3   1       24.05       26.45      0.94 o
  -5  -3   1        0.10        0.36      0.16 o
  -4  -3   1        1.29        0.78      0.15 o
  -3  -3   1       44.58       46.93      0.67 o
  -2  -3   1      283.62      291.32      2.72 o
  -1  -3   1        3.19        0.95      0.11 o
   0  -3   1      137.34      131.14      1.42 o
   1  -3   1     1537.42     1536.12     15.90 o
   2  -3   1        6.58        9.69      0.38 o
   3  -3   1        4.04        3.31      0.23 o
   4  -3   1        5.42        5.14      0.43 o
   5  -3   1        5.87        6.31      0.51 o
   6  -3   1      219.48      221.21      5.16 o
   7  -3   1      110.07      120.70      3.33 o
   8  -3   1      189.47      179.40      7.49 o
   9  -3   1        0.24        0.12      0.95 o
  -9  -2   1       21.65       22.54      1.89 o
  -8  -2   1        0.77        0.73      0.70 o
  -7  -2   1       27.42       25.55      1.72 o
  -6  -2   1       17.51       15.83      0.65 o
  -5  -2   1        0.94        0.71      0.18 o
  -4  -2   1       81.63       82.86      1.23 o
  -3  -2   1       23.03       23.60      0.44 o
  -2  -2   1      291.20      300.34      2.80 o
  -1  -2   1       78.80       64.42      0.68 o
   0  -2   1     8602.17     8010.50     71.05 o
   1  -2   1      711.05      672.26      6.34 o
   2  -2   1       68.33       66.28      0.97 o
   3  -2   1       17.35       13.37      0.35 o
   4  -2   1     1008.41     1069.53     12.25 o
   5  -2   1       35.48       40.06      0.97 o
   6  -2   1      471.28      469.84      6.76 o
   7  -2   1       63.71       59.16      1.62 o
   8  -2   1        2.59        3.33      0.96 o
   9  -2   1        0.06        0.95      1.07 o
  -9  -1   1        0.72        0.82      1.61 o
  -8  -1   1        3.70        3.87      0.93 o
  -7  -1   1        7.88        7.91      1.05 o
  -6  -1   1       76.11       78.33      1.59 o
  -5  -1   1        8.14        6.01      0.34 o
  -4  -1   1        1.92        2.42      0.22 o
  -3  -1   1       50.96       51.63      0.83 o
  -2  -1   1      994.31      952.24     12.42 o
  -1  -1   1      436.65      434.49      3.91 o
   0  -1   1      704.06      651.86      5.55 o
   1  -1   1      592.95      551.36      5.47 o
   2  -1   1     5921.84     5447.00     93.48 o
   3  -1   1       16.53       18.25      0.38 o
   4  -1   1     1363.37     1330.61     18.00 o
   5  -1   1       12.58       10.91      0.49 o
   6  -1   1       12.51       13.50      0.57 o
   7  -1   1      237.16      252.88      4.49 o
   8  -1   1        7.98        6.07      0.96 o
   9  -1   1        1.70        1.19      1.07 o
  -9   0   1       11.55       17.90      1.68 o
  -8   0   1        4.02        3.72      0.95 o
  -7   0   1       50.48       50.49      3.51 o
  -6   0   1       16.18       16.43      0.60 o
  -5   0   1        0.00       -0.02      0.21 o
  -4   0   1        5.21        4.07      0.53 o
  -3   0   1       62.05       49.71      1.31 o
  -2   0   1        0.20        1.24      0.13 o
  -1   0   1     2346.30     2094.39     30.36 o
   0   0   1      470.38      404.41      5.76 o
   1   0   1      270.37      253.34      2.60 o
   2   0   1     2824.77     2746.32     27.01 o
   3   0   1       11.58       14.79      0.36 o
   4   0   1       92.22      102.90      1.80 o
   5   0   1        3.55        3.45      0.25 o
   6   0   1      262.35      251.86      3.55 o
   7   0   1        0.11        1.18      0.71 o
   8   0   1        0.13        0.24      0.71 o
   9   0   1        0.01        0.50      0.71 o
  -9   1   1        9.31        7.49      1.78 o
  -8   1   1        0.05       -0.19      1.01 o
  -7   1   1       12.24       12.08      0.91 o
  -6   1   1        0.12       -0.11      0.26 o
  -5   1   1        4.48        4.34      0.34 o
  -4   1   1       52.86       57.33      1.11 o
  -3   1   1        7.95        7.29      0.31 o
  -2   1   1    12016.07    11283.10    133.89 o
  -1   1   1        3.89        6.44      0.15 o
   0   1   1       53.76       51.51      1.55 o
   1   1   1       43.98       52.64      0.56 o
   2   1   1      377.49      369.48      3.55 o
   3   1   1        2.24        1.82      0.20 o
   4   1   1       68.45       67.88      1.03 o
   5   1   1        6.25        6.48      0.35 o
   6   1   1       85.96       96.31      1.67 o
   7   1   1      135.74      133.76      4.08 o
   8   1   1        0.15        0.24      0.59 o
   9   1   1        0.26        1.10      0.74 o
  -9   2   1        1.68        2.86      1.43 o
  -8   2   1        3.22        3.33      1.19 o
  -7   2   1        1.33        1.71      0.46 o
  -6   2   1       12.53       12.04      1.18 o
  -5   2   1       76.28       80.94      1.74 o
  -4   2   1     1201.39     1249.07     17.05 o
  -3   2   1      788.53      816.37     10.19 o
  -2   2   1      800.31      800.10      9.88 o
  -1   2   1     4871.84     4504.83     50.48 o
   0   2   1      175.68      164.72      2.19 o
   1   2   1       37.95       34.18      0.44 o
   2   2   1      350.52      353.89      3.21 o
   3   2   1        5.89        3.98      0.17 o
   4   2   1       15.07       14.52      0.47 o
   5   2   1       29.90       24.29      0.62 o
   6   2   1      192.95      178.33      2.64 o
   7   2   1       74.69       72.58      3.21 o
   8   2   1        2.09        2.96      0.80 o
   9   2   1        1.00       -0.42      1.07 o
  -9   3   1       18.19       20.34      2.38 o
  -8   3   1       14.58       11.90      1.78 o
  -7   3   1       22.85       18.29      1.04 o
  -6   3   1      119.26      121.96      2.50 o
  -5   3   1       60.89       64.19      1.34 o
  -4   3   1       54.39       67.73      1.35 o
  -3   3   1      217.02      194.05      2.89 o
  -2   3   1       68.35       81.75      1.26 o
  -1   3   1      165.25      194.73      2.44 o
   0   3   1      943.19      894.18      9.31 o
   1   3   1        0.20       -0.03      0.08 o
   2   3   1      101.80       94.36      1.14 o
   3   3   1        0.94        0.16      0.14 o
   4   3   1       47.50       50.83      0.80 o
   5   3   1        2.52        2.50      0.21 o
   6   3   1      322.32      318.64      5.31 o
   7   3   1        4.37        3.19      0.80 o
   8   3   1       17.89       16.19      1.51 o
   9   3   1        4.94        5.21      1.18 o
  -8   4   1       47.95       47.71      3.21 o
  -7   4   1        1.31        0.25      0.40 o
  -6   4   1        7.07        6.72      0.62 o
  -5   4   1        2.28        2.14      0.35 o
  -4   4   1       51.50       65.17      1.24 o
  -3   4   1       16.19       14.57      0.45 o
  -2   4   1      138.25      164.72      2.36 o
  -1   4   1      842.40      872.28     10.61 o
   0   4   1       10.63       12.05      0.27 o
   1   4   1       50.36       48.85      0.71 o
   2   4   1        0.19        0.08      0.07 o
   3   4   1       22.24       23.78      0.55 o
   4   4   1        3.56        3.25      0.32 o
   5   4   1      268.60      260.96      3.89 o
   6   4   1       59.47       56.79      1.87 o
   7   4   1       73.56       76.40      2.89 o
   8   4   1       54.99       57.34      3.93 o
   9   4   1        4.50        2.97      1.55 o
  -8   5   1        4.80        6.54      1.55 o
  -7   5   1        4.67        3.36      0.67 o
  -6   5   1        0.20        0.43      0.36 o
  -5   5   1        0.23       -0.14      0.32 o
  -4   5   1        2.74        1.88      0.33 o
  -3   5   1       49.42       50.28      0.89 o
  -2   5   1       35.41       29.97      0.58 o
  -1   5   1      139.65      144.59      1.76 o
   0   5   1       52.97       60.19      0.83 o
   1   5   1       29.44       28.33      0.50 o
   2   5   1       17.41       18.83      0.38 o
   3   5   1       11.73        9.42      0.39 o
   4   5   1      107.66      106.84      1.93 o
   5   5   1      221.23      226.68      4.07 o
   6   5   1        1.28        1.78      0.76 o
   7   5   1       45.36       50.32      3.45 o
   8   5   1        0.90        2.50      1.07 o
  -7   6   1        1.86        2.14      0.76 o
  -6   6   1        2.83        3.26      0.52 o
  -5   6   1        0.01        0.01      0.31 o
  -4   6   1       20.26       19.35      0.69 o
  -3   6   1        1.09        1.37      0.27 o
  -2   6   1       58.11       70.90      1.21 o
  -1   6   1        2.10        2.18      0.23 o
   0   6   1        6.57        6.82      0.39 o
   1   6   1       98.48       95.35      1.42 o
   2   6   1       88.78       92.07      1.59 o
   3   6   1      150.76      152.83      2.44 o
   4   6   1       51.70       53.42      1.36 o
   5   6   1        9.63        9.64      1.00 o
   6   6   1       61.57       66.26      2.56 o
   7   6   1        0.00        0.12      0.83 o
   8   6   1        0.01        0.83      1.31 o
  -7   7   1        4.33        4.70      0.93 o
  -6   7   1        2.12        1.57      0.63 o
  -5   7   1        1.03        1.10      0.40 o
  -4   7   1       24.77       24.51      0.79 o
  -3   7   1        1.45        1.11      0.28 o
  -2   7   1       13.73       13.52      0.54 o
  -1   7   1       45.75       48.94      0.96 o
   0   7   1        7.17        6.36      0.36 o
   1   7   1      176.85      184.74      2.73 o
   2   7   1      102.16       95.95      1.81 o
   3   7   1       34.55       34.29      0.96 o
   4   7   1        5.93        7.86      0.55 o
   5   7   1      100.73      106.13      4.16 o
   6   7   1        0.05       -0.19      0.57 o
   7   7   1        1.54        0.71      1.19 o
  -6   8   1        0.29       -0.71      0.71 o
  -5   8   1        5.73        5.16      0.83 o
  -4   8   1        8.05        9.24      0.66 o
  -3   8   1       42.12       42.43      1.28 o
  -2   8   1       30.69       34.23      1.30 o
  -1   8   1       47.46       47.95      0.93 o
   0   8   1        5.38        4.74      0.35 o
   1   8   1        5.74        4.68      0.39 o
   2   8   1        4.60        5.65      0.43 o
   3   8   1        3.07        3.56      0.40 o
   4   8   1       22.61       27.57      1.20 o
   5   8   1        1.33        0.14      0.63 o
   6   8   1        9.19       10.07      2.68 o
  -4   9   1        1.80        2.30      0.52 o
  -3   9   1       31.72       32.25      1.34 o
  -2   9   1       15.58       16.42      1.12 o
  -1   9   1        2.39        2.68      0.41 o
   0   9   1        1.09        0.71      0.32 o
   1   9   1        0.43        0.71      0.34 o
   2   9   1        0.77        0.12      0.34 o
   3   9   1        0.63        1.12      0.54 o
   4   9   1        4.58        5.06      0.80 o
   5   9   1       19.92       22.52      1.67 o
  -2  10   1        0.02       -0.24      0.34 o
  -1  10   1        0.79        0.91      0.43 o
   0  10   1        1.79        2.29      0.41 o
   1  10   1        0.98        0.20      0.47 o
   2  10   1        0.32       -0.48      0.48 o
  -4  -9   2        5.32        4.63      0.96 o
  -3  -9   2        4.86        6.48      0.96 o
  -2  -9   2        0.19       -0.08      0.43 o
  -1  -9   2        0.07       -0.49      0.68 o
   0  -9   2        0.06       -0.17      0.43 o
   1  -9   2        0.18       -0.49      0.49 o
   2  -9   2       12.22       11.24      1.13 o
   3  -9   2        2.01        1.21      0.65 o
   4  -9   2        1.37        1.34      0.63 o
  -5  -8   2        0.00        1.55      1.19 o
  -4  -8   2        0.59        0.91      0.63 o
  -3  -8   2        0.20        0.19      0.38 o
  -2  -8   2        0.04       -0.29      0.29 o
  -1  -8   2        2.60        3.25      0.40 o
   0  -8   2        1.69        3.25      0.36 o
   1  -8   2       41.33       37.44      0.98 o
   2  -8   2        0.56        0.70      0.38 o
   3  -8   2        0.03       -0.56      0.56 o
   4  -8   2       10.20       10.37      1.01 o
   5  -8   2        0.09        0.59      0.59 o
  -6  -7   2        0.05        1.67      1.07 o
  -5  -7   2        2.23        2.18      0.74 o
  -4  -7   2        0.27       -0.18      0.38 o
  -3  -7   2        2.58        3.12      0.44 o
  -2  -7   2        0.02       -0.22      0.22 o
  -1  -7   2       42.83       46.01      1.05 o
   0  -7   2        1.00        1.54      0.27 o
   1  -7   2       29.27       26.25      0.77 o
   2  -7   2        0.31        0.19      0.22 o
   3  -7   2        0.88        0.42      0.23 o
   4  -7   2        1.09        1.38      0.31 o
   5  -7   2        0.67        0.83      0.34 o
   6  -7   2        4.34        4.21      0.80 o
   7  -7   2        0.03        0.26      0.66 o
  -7  -6   2        1.61        1.67      1.31 o
  -6  -6   2        5.24        4.76      1.31 o
  -5  -6   2        1.38        2.21      0.89 o
  -4  -6   2        5.65        5.42      0.63 o
  -3  -6   2        0.92        0.93      0.31 o
  -2  -6   2       75.57       75.04      1.32 o
  -1  -6   2        0.15        0.50      0.20 o
   0  -6   2        1.65        2.63      0.25 o
   1  -6   2      101.67       98.73      1.41 o
   2  -6   2        1.13        1.28      0.24 o
   3  -6   2        2.52        2.18      0.27 o
   4  -6   2       13.07       14.10      0.59 o
   5  -6   2        1.93        1.46      0.33 o
   6  -6   2       11.80       12.13      1.18 o
   7  -6   2       29.06       31.88      1.81 o
  -8  -5   2       14.53       18.08      2.74 o
  -7  -5   2        0.08       -0.48      0.95 o
  -6  -5   2        8.12        6.90      1.55 o
  -5  -5   2        2.12        0.89      0.71 o
  -4  -5   2       11.51       11.11      0.70 o
  -3  -5   2        9.17        8.81      0.45 o
  -2  -5   2       49.15       50.81      0.91 o
  -1  -5   2      114.75      122.16      1.68 o
   0  -5   2        3.93        3.86      0.24 o
   1  -5   2      145.36      150.68      1.96 o
   2  -5   2      144.33      150.66      1.97 o
   3  -5   2        5.73        7.85      0.35 o
   4  -5   2       30.70       29.31      0.70 o
   5  -5   2        2.04        1.27      0.30 o
   6  -5   2        0.01       -0.33      0.33 o
   7  -5   2       32.25       34.57      1.85 o
   8  -5   2       23.60       22.13      2.50 o
  -8  -4   2        0.18       -1.19      1.19 o
  -7  -4   2        1.37        1.65      1.37 o
  -6  -4   2       13.88       13.36      1.76 o
  -5  -4   2        0.62        0.49      0.26 o
  -4  -4   2        7.11        5.45      0.33 o
  -3  -4   2        3.73        3.20      0.19 o
  -2  -4   2      255.99      255.76      3.17 o
  -1  -4   2      162.94      161.71      2.07 o
   0  -4   2     1589.29     1658.11     17.23 o
   1  -4   2       38.84       36.71      0.59 o
   2  -4   2       34.43       39.46      0.67 o
   3  -4   2        8.63        9.67      0.34 o
   4  -4   2        0.01       -0.03      0.20 o
   5  -4   2        0.15        0.38      0.23 o
   6  -4   2        0.89        0.73      0.38 o
   7  -4   2       10.37        9.62      1.61 o
   8  -4   2       21.90       22.13      2.50 o
   9  -4   2        0.52        2.38      1.43 o
  -9  -3   2        1.22        0.65      0.91 o
  -8  -3   2        4.12        3.90      1.13 o
  -7  -3   2        1.97        3.12      1.55 o
  -6  -3   2        3.07        2.93      0.43 o
  -5  -3   2        9.27        9.50      0.43 o
  -4  -3   2        0.44        0.51      0.16 o
  -3  -3   2       10.53        8.08      0.34 o
  -2  -3   2        2.07        0.26      0.13 o
  -1  -3   2        3.87        4.71      0.17 o
   0  -3   2      432.93      486.64      4.89 o
   1  -3   2       23.97       21.62      0.37 o
   2  -3   2        0.01        0.04      0.11 o
   3  -3   2        6.61        4.06      0.29 o
   4  -3   2        0.07        0.01      0.18 o
   5  -3   2       53.03       57.57      1.20 o
   6  -3   2       49.73       47.55      1.31 o
   7  -3   2       87.60       96.64      4.28 o
   8  -3   2       11.17       11.42      1.78 o
   9  -3   2        1.74        0.12      0.95 o
  -9  -2   2        7.37       11.48      1.51 o
  -8  -2   2       10.99       11.39      1.73 o
  -7  -2   2        1.79        2.05      0.50 o
  -6  -2   2       12.09       13.29      0.63 o
  -5  -2   2        5.06        4.33      0.32 o
  -4  -2   2      260.07      276.86      3.85 o
  -3  -2   2        2.76        3.54      0.24 o
  -2  -2   2       25.32       38.50      0.54 o
  -1  -2   2      162.04      173.40      1.67 o
   0  -2   2     1203.61     1190.07     14.02 o
   1  -2   2        8.42        9.48      0.21 o
   2  -2   2        0.29        0.27      0.09 o
   3  -2   2       15.32       11.85      0.41 o
   4  -2   2      169.02      179.01      2.50 o
   5  -2   2       56.00       54.32      1.05 o
   6  -2   2       27.17       25.21      1.21 o
   7  -2   2        0.01       -0.14      0.44 o
   8  -2   2        2.66        4.80      1.00 o
   9  -2   2        0.00        0.48      1.07 o
  -9  -1   2       23.44       27.12      4.22 o
  -8  -1   2        0.88        0.05      0.89 o
  -7  -1   2       14.26       12.85      1.29 o
  -6  -1   2      107.38      106.16      2.20 o
  -5  -1   2       33.10       33.53      0.86 o
  -4  -1   2        1.70        4.46      0.28 o
  -3  -1   2       45.38       58.43      0.92 o
  -2  -1   2     1839.16     1786.93     17.47 o
  -1  -1   2       28.26       26.58      0.34 o
   0  -1   2      883.73      875.25      8.69 o
   1  -1   2       40.29       43.21      0.54 o
   2  -1   2      592.12      568.89      6.07 o
   3  -1   2        0.40        0.04      0.09 o
   4  -1   2     1066.38     1098.75     19.57 o
   5  -1   2       45.65       47.01      0.93 o
   6  -1   2      100.09      111.92      1.84 o
   7  -1   2      100.29      106.66      2.33 o
   8  -1   2        0.51        0.10      0.63 o
   9  -1   2        0.28       -0.44      0.74 o
  -9   0   2        0.41        3.33      1.43 o
  -8   0   2       23.89       23.53      1.81 o
  -7   0   2        9.52       11.31      1.18 o
  -6   0   2        0.24       -0.17      0.35 o
  -5   0   2        1.65        1.23      0.28 o
  -4   0   2        0.46        0.10      0.16 o
  -3   0   2      332.92      385.34      4.91 o
  -2   0   2      714.98      651.88      7.45 o
  -1   0   2     1144.49     1047.38     10.31 o
   0   0   2     1833.89     1626.76     18.57 o
   1   0   2      374.81      347.41      3.74 o
   2   0   2     3244.62     3076.26     30.34 o
   3   0   2        0.08        0.16      0.11 o
   4   0   2       65.97       72.56      1.09 o
   5   0   2       24.56       28.66      0.63 o
   6   0   2      129.53      130.59      2.06 o
   7   0   2       30.45       37.70      1.96 o
   8   0   2       14.07       11.13      1.26 o
   9   0   2        1.89        3.26      0.91 o
  10   0   2        3.11        1.76      0.96 o
  -9   1   2       21.98       23.32      2.62 o
  -8   1   2        6.29        4.96      1.00 o
  -7   1   2        0.40       -0.01      0.43 o
  -6   1   2       11.49       11.52      0.82 o
  -5   1   2        0.01        0.22      0.22 o
  -4   1   2        2.42        0.46      0.20 o
  -3   1   2      924.13      956.22     16.82 o
  -2   1   2      161.15      154.18      2.15 o
  -1   1   2      239.27      233.41      2.38 o
   0   1   2     2600.23     2402.47     27.19 o
   1   1   2      155.48      138.59      1.52 o
   2   1   2      850.45      810.43      7.65 o
   3   1   2        3.34        3.63      0.18 o
   4   1   2      131.75      156.15      2.03 o
   5   1   2       24.65       26.64      0.61 o
   6   1   2      559.53      585.73      7.57 o
   7   1   2       15.87       17.33      1.42 o
   8   1   2        0.80        0.81      1.25 o
   9   1   2        0.42       -0.21      0.63 o
  10   1   2        0.03       -0.31      0.79 o
  -9   2   2        8.05        7.73      1.78 o
  -8   2   2        0.59       -0.83      0.95 o
  -7   2   2        1.69        2.82      0.61 o
  -6   2   2        0.02        0.29      0.33 o
  -5   2   2       32.52       28.92      0.91 o
  -4   2   2      122.97       99.97      1.74 o
  -3   2   2       64.75       65.17      1.18 o
  -2   2   2       48.84       52.89      0.91 o
  -1   2   2      462.42      473.50      5.86 o
   0   2   2      316.37      314.07      8.80 o
   1   2   2      167.34      162.46      1.78 o
   2   2   2      246.70      246.64      2.90 o
   3   2   2      147.01      161.15      1.75 o
   4   2   2        2.71        1.20      0.17 o
   5   2   2      151.87      138.42      2.25 o
   6   2   2        1.38        1.14      0.28 o
   7   2   2       13.65       15.07      0.87 o
   8   2   2        0.03        0.83      0.63 o
   9   2   2        0.02       -0.31      0.71 o
  -9   3   2        1.25        0.48      0.95 o
  -8   3   2        1.26        1.31      1.19 o
  -7   3   2        5.42        5.31      0.83 o
  -6   3   2       42.62       44.12      1.73 o
  -5   3   2       39.71       38.56      0.96 o
  -4   3   2        8.71        9.15      0.47 o
  -3   3   2      748.82      739.60     10.15 o
  -2   3   2      388.45      375.19      5.19 o
  -1   3   2       49.81       51.89      0.69 o
   0   3   2     1347.13     1443.06     40.21 o
   1   3   2      128.86      137.16      1.76 o
   2   3   2       25.85       30.79      0.47 o
   3   3   2       10.68       12.10      0.35 o
   4   3   2       33.92       34.24      0.55 o
   5   3   2        0.00        0.26      0.15 o
   6   3   2      141.83      146.98      2.62 o
   7   3   2       11.91       14.72      0.75 o
   8   3   2       11.75        9.02      1.18 o
   9   3   2        1.60        1.43      1.31 o
  -8   4   2        6.61        4.28      1.31 o
  -7   4   2       10.51        9.79      0.81 o
  -6   4   2       12.29       15.39      1.13 o
  -5   4   2       15.26       14.38      0.72 o
  -4   4   2        2.54        2.52      0.28 o
  -3   4   2       79.13       91.07      1.46 o
  -2   4   2       33.23       30.05      0.56 o
  -1   4   2      206.73      198.25      2.71 o
   0   4   2       68.02       76.34      1.00 o
   1   4   2       50.14       52.65      0.94 o
   2   4   2       28.73       23.00      0.43 o
   3   4   2       38.31       37.43      0.60 o
   4   4   2       79.60       89.22      1.63 o
   5   4   2       71.68       72.56      1.65 o
   6   4   2       20.13       19.76      1.15 o
   7   4   2       33.85       33.53      1.48 o
   8   4   2       39.18       39.62      3.21 o
   9   4   2        2.84        3.81      1.78 o
  -8   5   2        1.68        1.67      1.07 o
  -7   5   2        0.30        0.40      0.45 o
  -6   5   2        0.09       -0.42      0.42 o
  -5   5   2        1.23        1.62      0.43 o
  -4   5   2      172.98      176.39      2.97 o
  -3   5   2      150.91      163.69      2.43 o
  -2   5   2       34.16       36.40      0.61 o
  -1   5   2        9.78       10.59      0.27 o
   0   5   2       72.93       82.28      1.24 o
   1   5   2        0.44        0.66      0.11 o
   2   5   2       29.85       27.76      0.43 o
   3   5   2      171.28      175.26      2.20 o
   4   5   2       11.13       10.54      0.60 o
   5   5   2        0.15       -0.32      0.32 o
   6   5   2       59.42       53.58      2.14 o
   7   5   2       10.58        9.91      1.09 o
   8   5   2        0.41        0.71      1.31 o
   9   5   2        0.10        0.24      1.43 o
  -7   6   2        1.92        1.44      0.83 o
  -6   6   2        6.78        4.85      0.76 o
  -5   6   2       29.83       26.66      1.07 o
  -4   6   2        4.46        4.63      0.48 o
  -3   6   2       40.92       41.37      0.84 o
  -2   6   2       11.00       11.13      0.36 o
  -1   6   2       21.49       21.08      0.47 o
   0   6   2       46.45       44.52      0.72 o
   1   6   2       26.62       29.87      0.62 o
   2   6   2        0.42        0.28      0.12 o
   3   6   2      290.15      302.03      3.92 o
   4   6   2       85.84       85.51      1.80 o
   5   6   2       33.07       36.62      1.37 o
   6   6   2        9.26        9.39      1.05 o
   7   6   2        5.34        5.00      1.43 o
   8   6   2        1.62        1.67      1.19 o
  -6   7   2        1.47        1.19      0.71 o
  -5   7   2       18.15       15.03      0.87 o
  -4   7   2       26.40       30.14      1.05 o
  -3   7   2        1.51        1.38      0.35 o
  -2   7   2        3.61        3.54      0.27 o
  -1   7   2        0.03        0.12      0.17 o
   0   7   2        6.67        6.84      0.29 o
   1   7   2      182.93      182.48      3.03 o
   2   7   2        3.58        2.66      0.22 o
   3   7   2        0.48        0.22      0.26 o
   4   7   2        1.68        2.12      0.36 o
   5   7   2        8.86        9.73      1.07 o
   6   7   2        4.83        4.63      0.88 o
   7   7   2        3.33        4.40      1.43 o
  -5   8   2        0.22        0.30      0.54 o
  -4   8   2       19.15       19.13      0.89 o
  -3   8   2       14.54       15.71      0.73 o
  -2   8   2        4.09        4.26      0.38 o
  -1   8   2       67.41       75.07      1.65 o
   0   8   2       29.80       25.70      0.82 o
   1   8   2        0.57        0.12      0.10 o
   2   8   2        6.90        7.66      0.44 o
   3   8   2       25.10       26.31      0.86 o
   4   8   2        5.06        4.97      0.51 o
   5   8   2        5.08        4.38      0.80 o
   6   8   2        5.66        6.06      1.00 o
  -4   9   2        1.33        1.95      0.57 o
  -3   9   2       21.31       20.41      0.84 o
  -2   9   2        7.97        7.62      0.52 o
  -1   9   2        2.81        2.58      0.51 o
   0   9   2        0.87        0.63      0.27 o
   1   9   2       17.95       18.01      1.13 o
   2   9   2       12.45       13.51      0.78 o
   3   9   2        0.07        0.13      0.33 o
   4   9   2        0.16        0.20      0.48 o
   5   9   2        2.08        1.55      0.71 o
  -2  10   2        0.07        0.24      0.42 o
  -1  10   2        0.13       -0.24      0.71 o
   0  10   2        3.51        3.86      0.65 o
   1  10   2        0.24       -0.09      0.29 o
   2  10   2        6.30        5.48      0.55 o
   3  10   2        1.53       -0.12      0.50 o
  -3  -9   3        0.00       -0.44      0.63 o
  -2  -9   3        2.79        3.90      0.68 o
  -1  -9   3       17.78       19.56      1.18 o
   0  -9   3        0.25       -0.37      0.45 o
   1  -9   3        4.04        4.35      0.64 o
   2  -9   3        2.39        1.75      0.52 o
   3  -9   3        0.03       -0.33      0.54 o
  -5  -8   3        0.49       -0.24      1.19 o
  -4  -8   3        0.60        1.05      0.66 o
  -3  -8   3        0.80        1.09      0.50 o
  -2  -8   3        7.12        5.20      0.55 o
  -1  -8   3        0.10        0.04      0.32 o
   0  -8   3        0.06        0.44      0.39 o
   1  -8   3        1.68        0.98      0.35 o
   2  -8   3        2.52        2.73      0.41 o
   3  -8   3        6.99        7.37      0.67 o
   4  -8   3        0.92       -0.02      0.42 o
   5  -8   3        1.21        0.07      0.77 o
  -6  -7   3        0.00       -0.36      1.07 o
  -5  -7   3        0.07        0.12      0.83 o
  -4  -7   3        0.06       -0.30      0.54 o
  -3  -7   3        1.52        1.08      0.38 o
  -2  -7   3        0.69        0.05      0.31 o
  -1  -7   3       40.07       45.08      1.11 o
   0  -7   3       12.00       15.01      0.64 o
   1  -7   3        0.99        1.14      0.29 o
   2  -7   3        1.74        1.11      0.26 o
   3  -7   3        1.02        0.26      0.23 o
   4  -7   3        0.01       -0.27      0.27 o
   5  -7   3        2.92        3.06      0.60 o
   6  -7   3        0.03       -0.51      0.54 o
  -7  -6   3        0.27       -0.36      1.07 o
  -6  -6   3        0.07       -0.59      1.07 o
  -5  -6   3        0.42        0.83      0.95 o
  -4  -6   3        0.94        1.22      0.45 o
  -3  -6   3        0.10        0.43      0.32 o
  -2  -6   3       79.72       76.86      1.46 o
  -1  -6   3       67.28       66.29      1.29 o
   0  -6   3       16.19       13.21      0.77 o
   1  -6   3        3.12        3.45      0.29 o
   2  -6   3       11.56       13.13      0.55 o
   3  -6   3        0.88        0.88      0.28 o
   4  -6   3        6.89        7.31      0.46 o
   5  -6   3        0.00        0.10      0.29 o
   6  -6   3       10.82       10.68      0.68 o
   7  -6   3        2.90        2.35      1.96 o
  -7  -5   3        1.09        2.50      1.31 o
  -6  -5   3        1.82        0.36      0.83 o
  -5  -5   3        2.46        1.83      0.54 o
  -4  -5   3        1.55        0.31      0.36 o
  -3  -5   3        0.37        0.32      0.22 o
  -2  -5   3       87.58       91.91      1.54 o
  -1  -5   3        8.29       10.39      0.49 o
   0  -5   3        1.60        0.91      0.17 o
   1  -5   3        6.05        5.81      0.30 o
   2  -5   3       79.69       86.54      1.38 o
   3  -5   3        1.01        0.53      0.20 o
   4  -5   3       85.89       92.79      1.55 o
   5  -5   3       45.85       49.25      1.15 o
   6  -5   3       15.52       14.71      1.09 o
   7  -5   3       16.67       21.03      1.59 o
   8  -5   3        0.95        0.24      1.19 o
  -8  -4   3       13.77       15.94      2.50 o
  -7  -4   3        0.07       -0.24      0.67 o
  -6  -4   3        0.00        0.94      0.77 o
  -5  -4   3        0.64        0.07      0.25 o
  -4  -4   3        0.36        0.35      0.18 o
  -3  -4   3        5.59        5.48      0.26 o
  -2  -4   3       14.19       13.19      0.43 o
  -1  -4   3      258.01      287.07      3.00 o
   0  -4   3      119.12      121.13      1.64 o
   1  -4   3       13.83       13.90      0.37 o
   2  -4   3      469.58      492.80      5.76 o
   3  -4   3        0.39        0.12      0.14 o
   4  -4   3        8.17        9.22      0.42 o
   5  -4   3       43.90       46.25      1.11 o
   6  -4   3        0.16       -0.32      0.32 o
   7  -4   3        0.41       -0.66      0.66 o
   8  -4   3        0.88        0.95      1.19 o
   9  -4   3        0.04       -1.19      1.19 o
  -8  -3   3        1.34        0.82      0.86 o
  -7  -3   3        0.45        0.15      0.71 o
  -6  -3   3        1.98        2.14      0.71 o
  -5  -3   3        0.16       -0.22      0.22 o
  -4  -3   3       25.15       21.87      0.64 o
  -3  -3   3       21.71       28.12      0.65 o
  -2  -3   3     2065.61     2172.66     22.61 o
  -1  -3   3       47.22       67.25      0.87 o
   0  -3   3      432.22      457.28      4.61 o
   1  -3   3      113.65      114.98      1.24 o
   2  -3   3        3.98        2.83      0.17 o
   3  -3   3        4.15        3.45      0.23 o
   4  -3   3       23.74       27.17      0.73 o
   5  -3   3       17.79       17.73      0.66 o
   6  -3   3       23.31       28.77      1.13 o
   7  -3   3       30.64       35.04      1.51 o
   8  -3   3        2.09        1.67      1.31 o
   9  -3   3        0.26        1.19      1.19 o
  -9  -2   3        1.57        1.56      0.91 o
  -8  -2   3        1.24        1.08      0.95 o
  -7  -2   3        0.15       -0.05      0.57 o
  -6  -2   3        0.11       -0.16      0.36 o
  -5  -2   3        7.23        8.27      0.47 o
  -4  -2   3      170.94      192.36      2.55 o
  -3  -2   3      571.93      627.08      7.35 o
  -2  -2   3     1724.54     1849.54     17.18 o
  -1  -2   3        0.01        0.52      0.09 o
   0  -2   3       81.99       72.47      0.87 o
   1  -2   3      113.23      111.27      1.18 o
   2  -2   3        1.16        1.45      0.11 o
   3  -2   3       26.78       27.15      0.52 o
   4  -2   3        2.91        3.12      0.29 o
   5  -2   3      110.31      113.42      2.27 o
   6  -2   3       36.10       40.18      1.17 o
   7  -2   3        8.11        8.58      0.84 o
   8  -2   3        0.49        0.48      0.67 o
   9  -2   3        0.66       -0.83      0.83 o
  -9  -1   3        2.60        4.52      1.31 o
  -8  -1   3        5.61        5.42      1.03 o
  -7  -1   3        0.16        0.08      0.57 o
  -6  -1   3       51.60       57.47      1.83 o
  -5  -1   3       47.26       50.20      1.20 o
  -4  -1   3       78.35       93.44      1.41 o
  -3  -1   3      439.78      550.11      6.62 o
  -2  -1   3      479.64      494.13      5.01 o
  -1  -1   3       44.88       41.47      0.55 o
   0  -1   3       96.73       82.20      1.01 o
   1  -1   3      425.55      396.91      3.65 o
   2  -1   3      169.07      156.07      2.17 o
   3  -1   3       39.63       35.07      0.57 o
   4  -1   3       94.34      105.89      1.38 o
   5  -1   3        2.79        4.13      0.31 o
   6  -1   3       65.62       67.46      1.29 o
   7  -1   3        0.51       -0.63      0.63 o
   8  -1   3        0.79        0.89      0.67 o
   9  -1   3        0.77        0.77      0.76 o
  10  -1   3        6.40        6.90      1.78 o
  -9   0   3       13.75       11.66      2.14 o
  -8   0   3       22.13       24.11      1.96 o
  -7   0   3        9.31        7.79      1.01 o
  -6   0   3       11.68       14.68      0.96 o
  -5   0   3       18.99       20.59      0.79 o
  -4   0   3        1.97        3.11      0.29 o
  -3   0   3        2.20        3.12      0.26 o
  -2   0   3      881.61      824.62      9.99 o
  -1   0   3       21.01       26.03      0.35 o
   0   0   3      182.28      179.84      1.81 o
   1   0   3      427.71      410.33      4.43 o
   2   0   3      320.22      297.29      2.91 o
   3   0   3       49.36       66.77      0.89 o
   4   0   3      546.99      572.99      6.22 o
   5   0   3       21.72       26.02      0.61 o
   6   0   3        1.66        1.24      0.28 o
   7   0   3        8.97       10.49      1.09 o
   8   0   3       40.88       46.10      2.18 o
   9   0   3        1.76        0.42      1.73 o
  10   0   3        4.06        2.57      1.05 o
  -9   1   3        8.75       11.18      2.02 o
  -8   1   3        4.40        2.62      1.07 o
  -7   1   3        0.30        0.22      0.63 o
  -6   1   3        2.95        3.05      0.52 o
  -5   1   3       11.14       11.49      0.58 o
  -4   1   3       10.83       21.61      0.56 o
  -3   1   3     1072.43     1146.56     13.02 o
  -2   1   3      292.03      288.04      3.40 o
  -1   1   3       35.19       35.31      0.45 o
   0   1   3     3018.81     2688.13     40.85 o
   1   1   3        0.17        1.02      0.11 o
   2   1   3       90.47       83.91      0.95 o
   3   1   3      131.41      162.62      2.29 o
   4   1   3      313.33      332.44      3.96 o
   5   1   3        1.68        2.51      0.24 o
   6   1   3       18.32       17.50      0.65 o
   7   1   3       48.58       52.17      2.23 o
   8   1   3       20.42       16.26      1.39 o
   9   1   3        0.20       -0.12      0.83 o
  10   1   3        0.65       -0.09      0.83 o
  -9   2   3        0.00        0.48      0.95 o
  -8   2   3        0.59       -0.48      0.95 o
  -7   2   3        0.20       -0.36      0.50 o
  -6   2   3        4.78        4.78      0.84 o
  -5   2   3        1.58        1.39      0.27 o
  -4   2   3        7.88        8.99      0.40 o
  -3   2   3      355.78      360.29      4.61 o
  -2   2   3      246.27      245.40      3.14 o
  -1   2   3        2.17        1.71      0.13 o
   0   2   3        5.44        6.46      0.18 o
   1   2   3       10.03       12.80      0.26 o
   2   2   3        5.94        6.82      0.26 o
   3   2   3       27.47       30.68      0.45 o
   4   2   3     2090.80     2247.13     23.57 o
   5   2   3        7.20        8.12      0.41 o
   6   2   3        2.95        2.68      0.30 o
   7   2   3       17.38       13.81      0.91 o
   8   2   3        0.82       -0.35      0.54 o
   9   2   3        1.42        1.40      1.84 o
  10   2   3        1.86        2.97      1.55 o
  -8   3   3        1.25        0.83      1.07 o
  -7   3   3        0.00       -0.38      0.54 o
  -6   3   3        4.10        2.90      0.63 o
  -5   3   3        7.42       10.57      0.62 o
  -4   3   3      208.24      213.90      3.28 o
  -3   3   3       53.86       58.59      1.10 o
  -2   3   3       11.69       10.97      0.27 o
  -1   3   3       15.93       16.58      0.32 o
   0   3   3       13.45       10.83      0.48 o
   1   3   3      773.71      753.69     10.55 o
   2   3   3      795.54      865.50     13.09 o
   3   3   3     1281.60     1375.65     16.79 o
   4   3   3        6.79        9.26      0.38 o
   5   3   3        8.16        5.76      0.28 o
   6   3   3        1.20       -0.05      0.23 o
   7   3   3        0.02       -0.43      0.43 o
   8   3   3        0.00       -0.19      0.59 o
   9   3   3        1.56        0.59      1.31 o
  -8   4   3        0.11       -0.83      0.83 o
  -7   4   3        0.22        0.42      0.65 o
  -6   4   3       17.26       19.07      1.37 o
  -5   4   3        6.09        6.10      0.55 o
  -4   4   3        2.18        2.31      0.27 o
  -3   4   3      138.31      140.74      1.93 o
  -2   4   3      140.34      137.88      1.80 o
  -1   4   3      206.24      231.10      4.07 o
   0   4   3       78.53       82.44      2.62 o
   1   4   3      241.72      322.58      4.35 o
   2   4   3        0.25        0.67      0.11 o
   3   4   3      190.83      207.18      2.35 o
   4   4   3       59.39       74.73      1.58 o
   5   4   3       12.52       13.14      0.66 o
   6   4   3        0.22       -0.38      0.38 o
   7   4   3        0.11       -0.40      0.40 o
   8   4   3        1.89        0.59      1.07 o
   9   4   3        6.18        7.73      1.90 o
  -8   5   3        1.97        0.95      1.07 o
  -7   5   3        0.06        0.75      0.59 o
  -6   5   3        0.09       -0.17      0.65 o
  -5   5   3       15.37       15.75      0.82 o
  -4   5   3       26.32       27.83      1.20 o
  -3   5   3      239.20      244.77      3.16 o
  -2   5   3       45.47       45.99      0.77 o
  -1   5   3        3.90        5.30      0.21 o
   0   5   3       49.79       38.43      1.43 o
   1   5   3        2.82        2.94      0.17 o
   2   5   3       30.08       37.30      0.64 o
   3   5   3       91.22       92.68      1.34 o
   4   5   3       96.74       99.55      1.62 o
   5   5   3       62.75       62.98      1.85 o
   6   5   3       27.93       26.10      1.54 o
   7   5   3        0.07       -0.54      0.54 o
   8   5   3        0.01        0.24      1.19 o
   9   5   3        0.40        1.90      1.43 o
  -7   6   3        2.33        1.40      1.55 o
  -6   6   3        0.59        0.36      0.50 o
  -5   6   3       41.42       42.27      1.52 o
  -4   6   3        0.47        0.08      0.40 o
  -3   6   3       18.43       19.59      0.48 o
  -2   6   3        6.71        7.43      0.28 o
  -1   6   3        1.61        2.23      0.15 o
   0   6   3        0.00        0.48      0.15 o
   1   6   3        0.86        1.49      0.17 o
   2   6   3       69.23       65.62      1.26 o
   3   6   3       39.51       45.65      0.99 o
   4   6   3        0.73        0.55      0.22 o
   5   6   3       13.54       14.98      0.91 o
   6   6   3       16.52       17.19      1.34 o
   7   6   3        3.52        3.01      1.25 o
   8   6   3        1.08       -0.36      1.07 o
  -6   7   3        0.00        0.05      0.54 o
  -5   7   3        0.00        0.13      0.36 o
  -4   7   3        0.12        0.11      0.32 o
  -3   7   3        8.89        8.58      0.50 o
  -2   7   3        1.68        1.08      0.21 o
  -1   7   3        0.37        1.17      0.30 o
   0   7   3        7.62        6.53      0.34 o
   1   7   3        1.77        1.37      0.18 o
   2   7   3       54.67       51.11      1.08 o
   3   7   3        0.51        0.37      0.16 o
   4   7   3        8.81        8.71      0.53 o
   5   7   3        2.81        1.97      0.71 o
   6   7   3        0.01        0.56      1.07 o
   7   7   3        0.83        1.46      0.71 o
  -5   8   3        1.50        0.66      0.38 o
  -4   8   3        0.00       -0.16      0.27 o
  -3   8   3        4.40        4.73      0.42 o
  -2   8   3       17.75       19.40      0.63 o
  -1   8   3       28.30       28.20      1.49 o
   0   8   3       15.27       13.27      0.67 o
   1   8   3        0.38        0.51      0.24 o
   2   8   3       43.58       42.58      0.76 o
   3   8   3        0.25        0.07      0.19 o
   4   8   3        3.18        3.26      0.50 o
   5   8   3        0.84        0.43      0.54 o
   6   8   3        0.14        0.36      0.89 o
  -4   9   3        1.33        2.03      0.38 o
  -3   9   3        9.14        9.42      0.78 o
  -2   9   3        0.52        0.36      0.48 o
  -1   9   3        4.96        5.33      0.50 o
   0   9   3       10.50       10.31      0.67 o
   1   9   3        2.14        2.05      0.29 o
   2   9   3        1.55        1.15      0.32 o
   3   9   3       18.99       21.70      0.96 o
   4   9   3        5.40        7.13      0.88 o
   5   9   3        1.73        1.70      0.66 o
  -2  10   3        2.17        2.24      0.46 o
  -1  10   3        0.03        0.30      0.54 o
   0  10   3        1.99        1.86      0.42 o
   1  10   3       16.69       18.87      1.90 o
   2  10   3        1.49        1.43      0.34 o
   3  10   3        6.46        7.25      0.64 o
  -2  -9   4        7.20        6.14      1.00 o
  -1  -9   4        3.56        2.06      0.81 o
   0  -9   4        0.02       -0.13      0.47 o
   1  -9   4        0.93        0.40      0.48 o
   2  -9   4        0.63        0.65      0.47 o
   3  -9   4        0.04       -0.11      0.65 o
  -4  -8   4        1.89        4.40      1.43 o
  -3  -8   4        0.00       -0.07      0.52 o
  -2  -8   4        2.60        2.24      0.55 o
  -1  -8   4        6.01        5.60      0.57 o
   0  -8   4        0.55        0.44      0.35 o
   1  -8   4        0.01       -0.02      0.36 o
   2  -8   4       13.63       13.16      0.76 o
   3  -8   4        1.00        1.80      0.38 o
   4  -8   4        2.35        3.92      0.61 o
   5  -8   4        6.70        7.29      1.01 o
  -5  -7   4        0.31        0.71      1.07 o
  -4  -7   4        0.35       -0.12      0.83 o
  -3  -7   4        0.00       -0.38      0.38 o
  -2  -7   4       19.00       16.37      1.17 o
  -1  -7   4        1.08        0.82      0.35 o
   0  -7   4       15.48       12.03      0.70 o
   1  -7   4        0.00        0.24      0.27 o
   2  -7   4        1.46        1.95      0.36 o
   3  -7   4        7.67        7.82      0.56 o
   4  -7   4        0.36       -0.31      0.31 o
   5  -7   4        5.51        5.83      0.72 o
   6  -7   4        0.90        0.16      0.47 o
  -6  -6   4        0.68       -0.24      1.07 o
  -5  -6   4        0.05       -0.12      0.95 o
  -4  -6   4        2.40        2.86      0.71 o
  -3  -6   4        0.03       -0.30      0.30 o
  -2  -6   4       39.46       37.82      1.84 o
  -1  -6   4       29.51       36.01      0.87 o
   0  -6   4        3.89        3.88      0.35 o
   1  -6   4        5.99        5.55      0.37 o
   2  -6   4        4.55        3.58      0.39 o
   3  -6   4        0.73        0.29      0.27 o
   4  -6   4        0.20        0.66      0.34 o
   5  -6   4       17.54       17.43      0.82 o
   6  -6   4       35.31       37.49      1.45 o
   7  -6   4        0.19       -0.82      0.95 o
  -7  -5   4        0.30        0.00      0.95 o
  -6  -5   4        0.11        0.59      1.07 o
  -5  -5   4        0.50        0.50      0.63 o
  -4  -5   4       62.07       58.56      1.57 o
  -3  -5   4        2.98        3.37      0.38 o
  -2  -5   4       55.10       55.92      1.13 o
  -1  -5   4        5.28        6.73      0.40 o
   0  -5   4        0.79        0.63      0.19 o
   1  -5   4        4.26        4.37      0.28 o
   2  -5   4        1.30        1.08      0.29 o
   3  -5   4        1.27        1.34      0.25 o
   4  -5   4      124.87      134.98      2.09 o
   5  -5   4        3.74        3.45      0.46 o
   6  -5   4        7.36        7.23      0.59 o
   7  -5   4        4.99        7.02      1.55 o
   8  -5   4        0.15       -0.12      0.95 o
  -8  -4   4        0.15        0.71      1.19 o
  -7  -4   4        0.01        0.48      0.95 o
  -6  -4   4       11.61       12.26      2.14 o
  -5  -4   4       18.94       19.70      0.98 o
  -4  -4   4        6.16        4.99      0.43 o
  -3  -4   4       39.94       42.20      0.88 o
  -2  -4   4       45.90       53.61      0.86 o
  -1  -4   4        7.77        5.93      0.26 o
   0  -4   4        4.55        4.93      0.32 o
   1  -4   4       37.20       38.79      0.63 o
   2  -4   4      304.39      317.01      4.16 o
   3  -4   4        0.01        0.14      0.18 o
   4  -4   4       48.55       48.97      0.99 o
   5  -4   4       75.71       77.70      1.56 o
   6  -4   4        0.54        0.10      0.35 o
   7  -4   4        2.54        2.38      1.07 o
   8  -4   4        5.95        6.42      1.67 o
   9  -4   4        0.02       -1.07      1.07 o
  -8  -3   4        1.29       -0.30      0.95 o
  -7  -3   4        3.17        3.77      0.94 o
  -6  -3   4        0.00       -0.22      0.57 o
  -5  -3   4        1.01        0.78      0.33 o
  -4  -3   4        0.43        0.78      0.25 o
  -3  -3   4        3.10        4.96      0.30 o
  -2  -3   4        0.39        0.07      0.12 o
  -1  -3   4       64.02       61.90      1.10 o
   0  -3   4      368.12      410.64      4.20 o
   1  -3   4        5.14        8.45      0.26 o
   2  -3   4       27.24       35.74      0.56 o
   3  -3   4        4.01        1.87      0.16 o
   4  -3   4       52.76       56.91      1.06 o
   5  -3   4        1.08        2.16      0.33 o
   6  -3   4        1.02        0.51      0.45 o
   7  -3   4        1.31        1.60      0.74 o
   8  -3   4       10.76       11.90      1.78 o
   9  -3   4        0.37       -0.12      0.95 o
  -8  -2   4        0.20        0.46      0.77 o
  -7  -2   4        0.09       -0.65      0.65 o
  -6  -2   4        0.78        0.51      0.55 o
  -5  -2   4        5.87        5.49      0.45 o
  -4  -2   4      111.15      126.75      1.84 o
  -3  -2   4       17.97       24.01      0.54 o
  -2  -2   4       41.21       36.20      0.57 o
  -1  -2   4      185.38      209.51      2.14 o
   0  -2   4        1.11        0.66      0.10 o
   1  -2   4       35.95       43.26      0.61 o
   2  -2   4        2.85        1.07      0.12 o
   3  -2   4       14.78       14.41      0.41 o
   4  -2   4      513.28      535.67      7.04 o
   5  -2   4      148.87      156.19      2.55 o
   6  -2   4       39.61       38.27      1.16 o
   7  -2   4        1.41        0.85      0.83 o
   8  -2   4        0.15        0.26      0.71 o
   9  -2   4        0.04        0.24      1.07 o
  -8  -1   4        0.24        0.84      0.66 o
  -7  -1   4        0.09        0.32      0.63 o
  -6  -1   4        0.36        1.07      0.63 o
  -5  -1   4       87.32       87.24      1.56 o
  -4  -1   4      212.66      204.81      2.92 o
  -3  -1   4       96.05      107.29      1.34 o
  -2  -1   4       45.14       41.50      0.63 o
  -1  -1   4        0.13       -0.09      0.09 o
   0  -1   4      410.65      425.57      4.06 o
   1  -1   4        3.29        4.86      0.17 o
   2  -1   4      456.37      421.37      4.57 o
   3  -1   4      103.51      110.58      1.39 o
   4  -1   4        1.35        0.69      0.15 o
   5  -1   4       58.18       59.08      1.10 o
   6  -1   4       11.48       13.04      0.59 o
   7  -1   4        2.37        1.67      0.89 o
   8  -1   4        1.62        1.88      0.71 o
   9  -1   4        0.40       -0.41      1.55 o
  -9   0   4        0.10        0.24      1.31 o
  -8   0   4        1.25       -0.83      0.83 o
  -7   0   4        7.27        5.51      0.96 o
  -6   0   4        4.43        5.07      0.66 o
  -5   0   4       11.76       19.56      0.83 o
  -4   0   4        5.32        4.58      0.36 o
  -3   0   4       87.94      102.66      1.70 o
  -2   0   4       10.73       10.73      0.29 o
  -1   0   4        1.71        2.36      0.13 o
   0   0   4      503.28      495.72      4.47 o
   1   0   4     1275.90     1194.88     17.46 o
   2   0   4      702.53      706.87      7.52 o
   3   0   4      144.68      155.88      1.84 o
   4   0   4      875.54      908.60     17.98 o
   5   0   4        2.23        2.67      0.22 o
   6   0   4        0.32       -0.21      0.21 o
   7   0   4       33.28       33.76      1.77 o
   8   0   4       44.21       46.10      2.19 o
   9   0   4        1.31        2.78      0.91 o
  10   0   4       15.06       16.44      1.76 o
  -9   1   4        0.20       -0.48      1.19 o
  -8   1   4        1.14       -0.24      0.95 o
  -7   1   4        0.02        0.38      0.59 o
  -6   1   4       15.83       12.43      0.91 o
  -5   1   4        1.74        3.42      0.43 o
  -4   1   4        0.62        2.09      0.22 o
  -3   1   4       50.44       58.48      0.93 o
  -2   1   4      209.23      203.43      2.31 o
  -1   1   4      641.92      586.00      6.21 o
   0   1   4      560.82      538.82      5.75 o
   1   1   4       34.91       30.06      0.48 o
   2   1   4        0.36        0.59      0.11 o
   3   1   4      278.64      323.34      3.37 o
   4   1   4        0.27       -0.13      0.14 o
   5   1   4       37.84       42.08      0.78 o
   6   1   4       88.53       98.34      1.85 o
   7   1   4       48.54       48.84      2.06 o
   8   1   4       19.61       19.32      1.55 o
   9   1   4        0.71       -0.42      0.66 o
  10   1   4        0.18       -0.15      1.55 o
  -8   2   4        0.38       -0.71      0.71 o
  -7   2   4        0.39        0.80      0.77 o
  -6   2   4       10.86       11.47      0.89 o
  -5   2   4       31.07       35.12      0.90 o
  -4   2   4      139.77      135.21      2.01 o
  -3   2   4       19.18       21.89      0.75 o
  -2   2   4       50.29       43.58      0.82 o
  -1   2   4      131.77      128.44      1.83 o
   0   2   4       71.90       67.75      1.03 o
   1   2   4      127.15      128.45      2.40 o
   2   2   4       35.07       40.32      0.61 o
   3   2   4      789.31      823.75      8.18 o
   4   2   4       12.74        7.68      0.35 o
   5   2   4      354.78      397.37      5.17 o
   6   2   4       15.79       19.67      0.62 o
   7   2   4        2.16        1.54      0.34 o
   8   2   4        1.16        0.17      0.89 o
   9   2   4        0.30        0.05      0.83 o
  10   2   4        4.59        2.26      1.43 o
  -8   3   4        0.07        0.83      1.07 o
  -7   3   4        1.06        1.60      1.01 o
  -6   3   4        9.21        8.26      0.88 o
  -5   3   4       60.12       58.80      1.24 o
  -4   3   4       41.49       46.23      0.90 o
  -3   3   4        0.01       -0.13      0.13 o
  -2   3   4       29.36       27.46      0.59 o
  -1   3   4       14.82       14.17      0.32 o
   0   3   4       58.63       50.27      0.85 o
   1   3   4      531.46      553.46      7.48 o
   2   3   4      681.62      669.69     10.19 o
   3   3   4       39.50       48.00      0.82 o
   4   3   4       52.07       43.81      0.84 o
   5   3   4       40.80       39.95      0.78 o
   6   3   4        2.01        0.91      0.21 o
   7   3   4       17.92       16.01      1.63 o
   8   3   4        1.25       -0.79      1.07 o
   9   3   4        0.07       -0.83      0.83 o
  -8   4   4        0.22        0.59      0.95 o
  -7   4   4        3.21        2.79      1.13 o
  -6   4   4        3.52        3.49      1.01 o
  -5   4   4        2.82        2.63      0.43 o
  -4   4   4        1.74        1.82      0.22 o
  -3   4   4       10.71       11.03      0.35 o
  -2   4   4       11.56        9.57      0.31 o
  -1   4   4      412.78      386.80      5.86 o
   0   4   4       39.77       36.05      1.19 o
   1   4   4      550.55      575.68      7.67 o
   2   4   4        2.66        2.34      0.18 o
   3   4   4      256.49      263.33      3.65 o
   4   4   4       23.08       26.25      0.62 o
   5   4   4       11.78       10.65      0.54 o
   6   4   4        6.66        6.42      0.47 o
   7   4   4        8.25        6.79      1.00 o
   8   4   4        2.88        1.78      1.07 o
   9   4   4        0.47        2.14      1.55 o
  -7   5   4       12.08       13.11      1.26 o
  -6   5   4        0.71        1.02      0.71 o
  -5   5   4        1.60        1.31      0.41 o
  -4   5   4        0.59        0.36      0.29 o
  -3   5   4       64.43       65.90      1.16 o
  -2   5   4       12.86       11.87      0.42 o
  -1   5   4      176.38      209.82      5.41 o
   0   5   4        0.10        0.00      0.24 o
   1   5   4       10.58       11.71      0.27 o
   2   5   4       13.35       11.66      0.31 o
   3   5   4       13.69       15.25      0.36 o
   4   5   4        4.45        4.68      0.31 o
   5   5   4        2.44        2.35      0.29 o
   6   5   4        0.66       -0.50      0.50 o
   7   5   4        0.10        0.42      0.89 o
   8   5   4        0.42        0.83      1.07 o
   9   5   4        0.32        3.21      1.31 o
  -7   6   4        0.62        0.48      0.67 o
  -6   6   4        0.51       -0.12      0.50 o
  -5   6   4       37.19       35.07      1.21 o
  -4   6   4        9.74        9.77      0.62 o
  -3   6   4        5.06        5.21      0.41 o
  -2   6   4        8.81        7.92      0.32 o
  -1   6   4       10.48        9.24      0.42 o
   0   6   4       34.48       36.88      1.43 o
   1   6   4       34.53       35.15      0.86 o
   2   6   4        4.83        7.31      0.33 o
   3   6   4       16.24       17.57      0.42 o
   4   6   4        3.49        3.23      0.32 o
   5   6   4        0.06       -0.25      0.25 o
   6   6   4        0.72       -0.22      1.31 o
   7   6   4        0.41        1.19      0.63 o
   8   6   4        1.16        2.74      1.43 o
  -6   7   4        1.07        0.71      0.59 o
  -5   7   4       12.00       11.49      0.76 o
  -4   7   4        2.44        2.64      0.38 o
  -3   7   4        1.73        1.51      0.36 o
  -2   7   4        0.10        0.17      0.17 o
  -1   7   4        0.27        0.12      0.17 o
   0   7   4        2.29        2.47      0.30 o
   1   7   4        0.10        0.06      0.15 o
   2   7   4       29.02       28.90      0.84 o
   3   7   4       20.18       21.63      0.54 o
   4   7   4       19.18       18.91      0.59 o
   5   7   4        4.63        4.07      0.71 o
   6   7   4        4.98        3.96      0.76 o
   7   7   4        4.93        5.37      0.93 o
  -5   8   4        0.00        0.23      0.36 o
  -4   8   4        0.85        0.83      0.42 o
  -3   8   4        1.02        1.09      0.31 o
  -2   8   4        0.15        0.12      0.36 o
  -1   8   4        5.59        5.23      0.48 o
   0   8   4        9.79        8.57      0.50 o
   1   8   4        9.84       10.13      0.54 o
   2   8   4        0.00        0.01      0.22 o
   3   8   4        0.04       -0.16      0.16 o
   4   8   4        1.88        2.07      0.32 o
   5   8   4        1.11        1.00      0.54 o
   6   8   4        1.15        0.66      0.63 o
  -4   9   4        2.18        1.37      0.54 o
  -3   9   4        0.46       -0.06      0.54 o
  -2   9   4        0.83        0.06      0.34 o
  -1   9   4        0.93        0.95      0.29 o
   0   9   4        0.57        0.48      0.25 o
   1   9   4        4.61        3.75      0.42 o
   2   9   4        3.34        3.91      0.38 o
   3   9   4        2.54        2.20      0.30 o
   4   9   4        0.50        0.91      0.41 o
   5   9   4        4.94        6.48      0.88 o
  -2  10   4        0.02       -0.48      0.48 o
  -1  10   4        9.47        6.92      0.54 o
   0  10   4        4.17        4.35      0.46 o
   1  10   4        0.64        1.49      0.34 o
   2  10   4        0.02        0.00      0.34 o
   3  10   4        1.22        1.69      0.40 o
  -1  -9   5        0.00       -0.59      0.59 o
   0  -9   5        0.77        1.01      0.66 o
   1  -9   5        2.06        1.23      0.57 o
   2  -9   5        0.07        0.47      0.52 o
  -4  -8   5        1.13        0.83      1.19 o
  -3  -8   5        0.78       -0.95      0.95 o
  -2  -8   5        0.07       -0.45      0.45 o
  -1  -8   5        6.91        6.10      0.76 o
   0  -8   5        0.79        0.00      0.48 o
   1  -8   5        0.34        0.32      0.41 o
   2  -8   5        0.74        0.34      0.45 o
   3  -8   5        0.00        0.25      0.48 o
   4  -8   5        7.42        7.29      0.99 o
   5  -8   5        0.17        0.18      0.71 o
  -5  -7   5        4.10        4.16      1.43 o
  -4  -7   5        0.20        0.24      1.07 o
  -3  -7   5        3.19        2.69      0.61 o
  -2  -7   5       12.75       11.56      0.93 o
  -1  -7   5        3.16        2.72      0.43 o
   0  -7   5       11.52       11.19      1.01 o
   1  -7   5        2.94        3.27      0.64 o
   2  -7   5       18.35       20.62      0.93 o
   3  -7   5        0.33        0.68      0.34 o
   4  -7   5        1.48        1.09      0.39 o
   5  -7   5        0.23        0.68      0.52 o
   6  -7   5        0.00       -0.59      0.59 o
  -6  -6   5        4.49        3.45      1.43 o
  -5  -6   5        3.96        3.81      1.31 o
  -4  -6   5        6.50        6.39      0.96 o
  -3  -6   5       16.91       19.84      1.16 o
  -2  -6   5        6.68        4.30      0.52 o
  -1  -6   5        0.25        0.06      0.31 o
   0  -6   5       48.66       44.02      1.00 o
   1  -6   5        8.92        8.22      0.49 o
   2  -6   5        4.35        4.68      0.40 o
   3  -6   5        0.00       -0.02      0.26 o
   4  -6   5        1.09        0.28      0.30 o
   5  -6   5       12.01       13.44      0.95 o
   6  -6   5        0.01        0.05      0.47 o
   7  -6   5        0.08       -0.07      0.77 o
  -7  -5   5        0.09       -0.48      1.19 o
  -6  -5   5        2.96        1.19      1.07 o
  -5  -5   5       22.03       22.69      1.90 o
  -4  -5   5       22.26       19.36      1.19 o
  -3  -5   5        0.47        0.00      0.30 o
  -2  -5   5       63.88       53.93      1.24 o
  -1  -5   5        0.09        0.07      0.21 o
   0  -5   5        0.07       -0.16      0.16 o
   1  -5   5        0.35        0.36      0.19 o
   2  -5   5        0.32        0.87      0.23 o
   3  -5   5        0.38        0.09      0.21 o
   4  -5   5        0.29        0.37      0.27 o
   5  -5   5        5.25        5.66      0.52 o
   6  -5   5        9.95        8.31      0.79 o
   7  -5   5        0.19        0.82      0.57 o
   8  -5   5        0.00        0.12      1.07 o
  -7  -4   5        2.10        2.19      0.83 o
  -6  -4   5       38.88       38.05      2.56 o
  -5  -4   5        6.22        5.35      0.94 o
  -4  -4   5       13.91       11.07      0.77 o
  -3  -4   5        4.81        4.57      0.46 o
  -2  -4   5        4.98        6.77      0.34 o
  -1  -4   5        0.76        0.55      0.15 o
   0  -4   5        2.22        1.76      0.18 o
   1  -4   5        2.64        4.30      0.23 o
   2  -4   5        5.07        6.24      0.30 o
   3  -4   5       17.28       17.43      0.81 o
   4  -4   5        0.68        1.38      0.27 o
   5  -4   5       25.33       23.97      0.81 o
   6  -4   5        1.35        1.27      0.52 o
   7  -4   5        3.22        2.26      1.19 o
   8  -4   5        0.73        0.12      0.95 o
  -8  -3   5        8.55        8.90      2.26 o
  -7  -3   5        6.37        5.10      2.20 o
  -6  -3   5       59.76       59.04      2.52 o
  -5  -3   5        0.39       -0.03      0.35 o
  -4  -3   5        6.57        7.07      0.47 o
  -3  -3   5       40.75       42.40      0.86 o
  -2  -3   5        3.06        1.68      0.20 o
  -1  -3   5        0.56        0.18      0.15 o
   0  -3   5      204.34      205.10      2.39 o
   1  -3   5       25.09       33.27      0.59 o
   2  -3   5        1.47        2.03      0.23 o
   3  -3   5        2.39        2.12      0.20 o
   4  -3   5       19.27       17.34      0.49 o
   5  -3   5        5.05        5.94      0.45 o
   6  -3   5        9.41        9.68      0.86 o
   7  -3   5        0.70        0.98      1.43 o
   8  -3   5       13.73        9.99      1.90 o
   9  -3   5        0.03        0.95      1.19 o
  -8  -2   5        2.36        2.18      0.96 o
  -7  -2   5        5.50        4.63      0.97 o
  -6  -2   5        7.52        7.81      1.01 o
  -5  -2   5       20.37       14.05      0.89 o
  -4  -2   5        2.94        4.25      0.32 o
  -3  -2   5        7.28        7.46      0.34 o
  -2  -2   5       78.91       98.20      1.25 o
  -1  -2   5      100.44      111.94      1.27 o
   0  -2   5       19.15       26.84      0.44 o
   1  -2   5      403.32      385.82      4.33 o
   2  -2   5        0.32        0.91      0.15 o
   3  -2   5        8.98        5.66      0.32 o
   4  -2   5       82.07       88.51      1.59 o
   5  -2   5        2.70        4.21      0.36 o
   6  -2   5       93.26       90.19      1.98 o
   7  -2   5        2.74        3.49      0.84 o
   8  -2   5        1.51        0.97      0.83 o
   9  -2   5        0.00        0.95      1.07 o
  -8  -1   5        0.02       -0.57      0.71 o
  -7  -1   5        4.16        3.05      0.83 o
  -6  -1   5       38.06       36.40      2.86 o
  -5  -1   5        4.90        3.52      0.48 o
  -4  -1   5       20.46       22.53      0.67 o
  -3  -1   5      127.87      146.40      1.99 o
  -2  -1   5        4.97        5.52      0.26 o
  -1  -1   5       44.99       48.02      0.65 o
   0  -1   5       28.70       30.18      0.56 o
   1  -1   5        0.00        0.46      0.11 o
   2  -1   5       81.47       80.66      1.42 o
   3  -1   5       19.88       15.30      0.38 o
   4  -1   5      471.25      459.55      5.09 o
   5  -1   5       31.83       29.69      0.66 o
   6  -1   5       18.22       17.16      0.69 o
   7  -1   5        1.85        2.93      0.74 o
   8  -1   5        1.25        0.50      0.63 o
   9  -1   5        0.13       -0.94      1.37 o
  -8   0   5        0.10       -0.36      1.07 o
  -7   0   5        2.94        3.11      0.88 o
  -6   0   5      118.08      109.48      2.90 o
  -5   0   5        2.21        0.91      0.41 o
  -4   0   5        8.35        8.22      0.53 o
  -3   0   5        9.24        8.95      0.36 o
  -2   0   5      155.01      155.16      1.99 o
  -1   0   5       13.89       12.26      0.27 o
   0   0   5        1.23        0.62      0.12 o
   1   0   5       43.90       49.05      1.21 o
   2   0   5      860.18      879.25     11.08 o
   3   0   5       97.17       88.34      1.26 o
   4   0   5      177.20      208.29      2.45 o
   5   0   5       10.84       15.04      0.49 o
   6   0   5        2.14        1.82      0.23 o
   7   0   5        1.13        0.24      0.50 o
   8   0   5        2.01        3.28      0.95 o
   9   0   5        3.45        4.21      1.13 o
  10   0   5        1.69        0.49      1.90 o
  -8   1   5        3.00        2.38      1.31 o
  -7   1   5       31.77       27.72      2.38 o
  -6   1   5        3.15        1.67      0.48 o
  -5   1   5        1.19        1.87      0.45 o
  -4   1   5        2.36        3.23      0.29 o
  -3   1   5       13.12       10.63      0.36 o
  -2   1   5       51.54       66.23      0.91 o
  -1   1   5      551.06      550.07      5.87 o
   0   1   5     1467.21     1523.95     15.92 o
   1   1   5       15.68       13.57      0.32 o
   2   1   5      261.48      248.74      2.78 o
   3   1   5      136.75      155.57      1.85 o
   4   1   5       23.77       19.15      0.50 o
   5   1   5       27.73       24.34      0.58 o
   6   1   5       56.77       60.23      1.09 o
   7   1   5        6.12        6.63      1.07 o
   8   1   5        8.21        7.96      1.13 o
   9   1   5        8.39       10.11      1.39 o
  10   1   5        0.00        0.34      0.96 o
  -8   2   5        2.13        1.31      1.19 o
  -7   2   5        7.28        4.88      1.19 o
  -6   2   5       26.34       23.71      1.34 o
  -5   2   5        1.63        1.47      0.29 o
  -4   2   5       47.30       47.03      0.94 o
  -3   2   5      176.29      167.13      2.34 o
  -2   2   5      368.96      365.73      4.65 o
  -1   2   5      129.14      108.99      1.50 o
   0   2   5      579.49      570.53      8.50 o
   1   2   5        4.16        1.98      0.14 o
   2   2   5        0.00       -0.06      0.13 o
   3   2   5       97.32      119.09      1.58 o
   4   2   5       60.39       58.05      0.85 o
   5   2   5       64.05       69.38      1.31 o
   6   2   5       88.29       92.93      2.15 o
   7   2   5        0.73        0.14      0.33 o
   8   2   5        0.52       -0.24      0.59 o
   9   2   5        0.04        0.17      0.71 o
  10   2   5        1.48        0.95      1.43 o
  -8   3   5        1.13       -0.24      0.83 o
  -7   3   5       32.29       36.76      2.20 o
  -6   3   5       29.22       27.47      1.43 o
  -5   3   5       57.91       56.77      2.19 o
  -4   3   5        8.74       10.97      0.42 o
  -3   3   5       97.81       98.03      1.46 o
  -2   3   5        1.23        1.29      0.24 o
  -1   3   5        6.03        4.59      0.22 o
   0   3   5       46.79       56.39      0.88 o
   1   3   5        3.25        3.05      0.19 o
   2   3   5      107.75      114.07      1.67 o
   3   3   5      483.23      542.33      7.82 o
   4   3   5       85.91      104.81      1.59 o
   5   3   5       25.26       24.92      0.72 o
   6   3   5        0.29        0.23      0.17 o
   7   3   5        5.50        2.88      0.61 o
   8   3   5        0.44        0.24      0.59 o
   9   3   5        1.67        3.57      1.67 o
  -8   4   5        2.60        2.97      1.19 o
  -7   4   5       78.83       71.93      2.69 o
  -6   4   5        0.85        0.78      0.54 o
  -5   4   5        6.16        5.66      0.59 o
  -4   4   5        2.35        2.13      0.36 o
  -3   4   5       13.80       11.27      0.43 o
  -2   4   5       34.94       35.95      0.70 o
  -1   4   5        9.32        7.26      0.27 o
   0   4   5      670.87      693.84      9.17 o
   1   4   5      148.54      174.51      3.16 o
   2   4   5       20.57       22.66      0.50 o
   3   4   5      161.74      177.60      2.62 o
   4   4   5        4.38        3.93      0.30 o
   5   4   5        6.99        8.43      0.41 o
   6   4   5        1.65        0.72      0.37 o
   7   4   5        0.05       -0.57      0.57 o
   8   4   5        0.67        0.00      0.83 o
   9   4   5        0.82       -0.48      1.19 o
  -7   5   5        2.06        1.67      0.76 o
  -6   5   5        0.74        1.01      0.83 o
  -5   5   5        1.92        1.68      0.43 o
  -4   5   5        0.65        0.43      0.29 o
  -3   5   5       15.54       13.33      0.49 o
  -2   5   5        7.49        7.13      0.32 o
  -1   5   5      224.70      217.57      3.85 o
   0   5   5      214.76      198.91      5.71 o
   1   5   5        0.55        0.80      0.11 o
   2   5   5       91.35       86.35      1.36 o
   3   5   5        0.02        0.03      0.11 o
   4   5   5       19.28       19.90      0.53 o
   5   5   5       27.14       25.14      1.32 o
   6   5   5       16.28       14.89      1.22 o
   7   5   5        0.07        0.24      0.50 o
   8   5   5        0.26        1.19      0.95 o
   9   5   5        1.44        0.71      1.07 o
  -7   6   5        8.72        9.38      1.09 o
  -6   6   5        0.84        0.13      0.65 o
  -5   6   5        9.45        9.92      1.13 o
  -4   6   5        2.65        2.49      0.41 o
  -3   6   5       45.47       44.13      1.82 o
  -2   6   5       35.71       37.02      0.74 o
  -1   6   5      106.87      107.61      2.44 o
   0   6   5       21.29       20.22      0.83 o
   1   6   5        0.05       -0.09      0.25 o
   2   6   5        0.00        0.21      0.15 o
   3   6   5       16.85       13.48      0.35 o
   4   6   5       13.96       10.76      0.53 o
   5   6   5       12.10       11.65      0.60 o
   6   6   5       12.15       10.69      1.05 o
   7   6   5        0.04       -0.02      0.57 o
   8   6   5        0.12        0.00      0.83 o
  -6   7   5        0.16       -0.16      0.46 o
  -5   7   5        8.09        7.66      0.64 o
  -4   7   5        0.29       -0.16      0.29 o
  -3   7   5        1.53        1.23      0.27 o
  -2   7   5        0.24        0.36      0.25 o
  -1   7   5        0.00        0.00      0.17 o
   1   7   5       27.54       22.55      0.67 o
   2   7   5        1.21        0.80      0.18 o
   3   7   5       14.86       13.27      0.39 o
   4   7   5        0.07       -0.10      0.20 o
   5   7   5        0.68        0.36      0.36 o
   6   7   5        1.54        0.77      0.77 o
   7   7   5        0.13       -0.10      0.57 o
  -5   8   5        0.11        0.01      0.38 o
  -4   8   5        0.07       -0.26      0.26 o
  -3   8   5        0.54        1.03      0.54 o
  -2   8   5        3.27        2.47      0.48 o
  -1   8   5       92.05       91.67      2.19 o
   0   8   5       12.34       12.15      0.46 o
   1   8   5        6.37        5.38      0.37 o
   2   8   5        4.32        3.75      0.29 o
   3   8   5        5.08        4.47      0.31 o
   4   8   5        2.06        2.94      0.34 o
   5   8   5        0.03       -0.46      0.46 o
   6   8   5        0.23        0.30      0.59 o
  -3   9   5        3.97        4.32      0.54 o
  -2   9   5        1.01        1.15      0.36 o
  -1   9   5       18.12       15.38      0.63 o
   0   9   5        8.66        6.51      0.42 o
   1   9   5        0.10       -0.20      0.20 o
   2   9   5        0.36        0.65      0.34 o
   3   9   5        0.06       -0.12      0.27 o
   4   9   5        4.93        6.49      0.66 o
   5   9   5        5.81        7.74      0.88 o
  -1  10   5        0.37        0.30      0.25 o
   0  10   5        0.25        0.07      0.20 o
   1  10   5        0.19        0.46      0.29 o
   2  10   5        2.37        3.19      0.46 o
   3  10   5        4.18        5.25      0.67 o
  -3  -8   6        2.47        3.09      1.31 o
  -2  -8   6        1.86        3.93      1.43 o
  -1  -8   6        1.55        1.89      1.37 o
   0  -8   6        0.58        1.45      0.57 o
   1  -8   6        2.47        3.35      1.09 o
   2  -8   6        0.73        1.56      0.54 o
   3  -8   6        3.81        3.71      0.68 o
   4  -8   6        3.99        5.01      0.91 o
  -4  -7   6        2.06        2.74      1.31 o
  -3  -7   6        0.26        1.78      0.71 o
  -2  -7   6        2.19        2.96      0.80 o
  -1  -7   6        1.24        1.52      0.52 o
   0  -7   6        2.11        0.82      0.47 o
   1  -7   6        3.84        5.95      0.79 o
   2  -7   6       17.09       15.95      0.83 o
   3  -7   6        4.62        5.46      0.70 o
   4  -7   6        7.89        6.15      0.75 o
   5  -7   6        0.00       -0.07      0.59 o
   6  -7   6        0.00       -0.22      1.13 o
  -5  -6   6       10.50       14.04      2.26 o
  -4  -6   6        0.07       -0.50      0.50 o
  -3  -6   6        5.93        5.48      0.88 o
  -2  -6   6        8.42        5.62      0.68 o
  -1  -6   6        3.75        4.71      0.54 o
   0  -6   6       55.35       50.86      1.82 o
   1  -6   6        0.38        0.91      0.36 o
   2  -6   6       37.38       35.89      1.11 o
   3  -6   6        1.14        0.81      0.33 o
   4  -6   6        3.72        3.38      0.48 o
   5  -6   6        9.81       10.28      0.85 o
   6  -6   6        1.89        1.84      0.77 o
   7  -6   6        0.01       -0.29      0.65 o
  -6  -5   6        7.41        7.85      1.78 o
  -5  -5   6        5.77        7.26      1.67 o
  -4  -5   6       29.77       26.02      1.33 o
  -3  -5   6        2.44        2.31      0.48 o
  -2  -5   6       68.50       60.23      1.39 o
  -1  -5   6        3.52        2.00      0.39 o
   0  -5   6        0.31        0.13      0.21 o
   1  -5   6        7.44        7.17      0.43 o
   2  -5   6       37.87       37.80      0.94 o
   3  -5   6       27.60       27.10      0.93 o
   4  -5   6        2.95        3.39      0.46 o
   5  -5   6        0.58        0.85      0.43 o
   6  -5   6        0.30        0.39      0.54 o
   7  -5   6        0.46        0.24      0.59 o
   8  -5   6        0.78       -0.57      0.57 o
  -7  -4   6        0.13        0.01      0.88 o
  -6  -4   6       33.47       30.80      3.51 o
  -5  -4   6       48.98       41.70      2.10 o
  -4  -4   6       26.96       23.40      2.52 o
  -3  -4   6       24.07       18.70      0.75 o
  -2  -4   6        0.97        0.72      0.32 o
  -1  -4   6        0.31        0.38      0.18 o
   0  -4   6        0.00       -0.09      0.15 o
   1  -4   6      331.96      324.10      3.70 o
   2  -4   6        0.35        1.31      0.65 o
   3  -4   6        2.37        2.40      0.30 o
   4  -4   6       26.08       26.76      0.83 o
   5  -4   6        3.54        3.49      0.39 o
   6  -4   6        0.86        1.01      0.50 o
   7  -4   6        2.47        2.02      1.07 o
   8  -4   6        0.63        2.02      1.31 o
  -7  -3   6        5.47        4.80      1.08 o
  -6  -3   6        2.21        4.31      1.13 o
  -5  -3   6       49.82       47.25      3.15 o
  -4  -3   6        4.69        3.80      0.47 o
  -3  -3   6        1.57        1.02      0.25 o
  -2  -3   6       10.14        9.84      0.39 o
  -1  -3   6       85.45       96.93      1.35 o
   0  -3   6        5.63        6.92      0.34 o
   1  -3   6        8.70        9.35      0.36 o
   2  -3   6      130.75      130.04      1.77 o
   3  -3   6       11.07       12.97      0.43 o
   4  -3   6        0.01        0.05      0.15 o
   5  -3   6        2.39        2.15      0.38 o
   6  -3   6        0.70        0.49      0.43 o
   7  -3   6        0.02        0.56      0.63 o
   8  -3   6        7.51        6.90      1.55 o
   9  -3   6        0.12        0.83      1.07 o
  -8  -2   6        6.32        7.25      1.96 o
  -7  -2   6        0.22        0.65      0.77 o
  -6  -2   6       84.65       78.30      2.99 o
  -5  -2   6        1.96        0.95      0.63 o
  -4  -2   6        9.01        8.87      0.56 o
  -3  -2   6       48.17       48.98      0.88 o
  -2  -2   6       31.14       33.76      0.72 o
  -1  -2   6        6.14        8.68      0.32 o
   0  -2   6      139.98      139.44      1.64 o
   1  -2   6      617.35      623.74      6.34 o
   2  -2   6        6.85        5.78      0.26 o
   3  -2   6        0.52       -0.05      0.12 o
   4  -2   6       23.98       27.23      0.63 o
   5  -2   6        0.57        0.58      0.20 o
   6  -2   6      107.61      105.78      2.24 o
   7  -2   6        3.24        3.45      0.84 o
   8  -2   6       34.75       31.23      1.89 o
   9  -2   6        0.05       -0.24      0.95 o
  -8  -1   6        0.00       -1.07      1.07 o
  -7  -1   6       10.94        9.08      1.55 o
  -6  -1   6        0.04        0.12      0.59 o
  -5  -1   6        3.31        3.44      0.76 o
  -4  -1   6        0.22        0.06      0.23 o
  -3  -1   6        9.17        8.81      0.41 o
  -2  -1   6       50.39       50.62      1.09 o
  -1  -1   6        0.39        1.04      0.15 o
   0  -1   6       51.23       44.61      0.63 o
   1  -1   6      708.01      707.97      8.68 o
   2  -1   6        0.04        0.12      0.10 o
   3  -1   6       73.29       75.71      1.13 o
   4  -1   6      294.83      307.42      3.53 o
   5  -1   6       12.50       14.97      0.47 o
   6  -1   6       26.01       25.90      0.78 o
   7  -1   6        0.27        0.08      0.54 o
   8  -1   6        5.53        4.56      1.05 o
   9  -1   6        0.10       -0.27      0.71 o
  -8   0   6        0.63       -0.12      0.95 o
  -7   0   6        0.06       -0.12      1.07 o
  -6   0   6       37.69       30.99      1.77 o
  -5   0   6        1.29        0.75      0.63 o
  -4   0   6        8.41        8.12      0.59 o
  -3   0   6       13.97       16.97      0.47 o
  -2   0   6        0.23        0.01      0.13 o
  -1   0   6        1.65        3.19      0.20 o
   0   0   6     1372.39     1368.73     13.53 o
   1   0   6      239.59      258.37      2.75 o
   2   0   6      854.57      856.95     10.61 o
   3   0   6      478.93      517.96      6.03 o
   4   0   6       51.28       54.01      0.91 o
   5   0   6        0.41        0.32      0.17 o
   6   0   6       19.71       20.23      0.65 o
   7   0   6       30.33       31.59      1.77 o
   8   0   6        0.07        0.02      1.43 o
   9   0   6        0.30       -0.59      0.76 o
  10   0   6        3.35        2.50      1.55 o
  -8   1   6        1.66        1.67      1.31 o
  -7   1   6       12.11       12.37      1.78 o
  -6   1   6       12.14        9.72      1.34 o
  -5   1   6        2.57        2.33      0.45 o
  -4   1   6        2.07        2.28      0.47 o
  -3   1   6        0.09        0.09      0.18 o
  -2   1   6       54.89       47.79      0.79 o
  -1   1   6      147.09      177.27      1.93 o
   0   1   6     1403.56     1464.72     15.36 o
   1   1   6     2255.75     2358.33     28.25 o
   2   1   6       44.49       46.59      0.68 o
   3   1   6       84.70       92.47      1.20 o
   4   1   6        0.00        0.10      0.09 o
   5   1   6        0.50       -0.02      0.16 o
   6   1   6        0.07       -0.19      0.19 o
   7   1   6       22.28       17.89      1.43 o
   8   1   6        9.92        8.68      1.13 o
   9   1   6        0.63       -0.18      0.76 o
  10   1   6        1.49        4.10      1.18 o
  -8   2   6        0.06       -0.59      0.95 o
  -7   2   6       24.66       17.84      2.02 o
  -6   2   6        0.20        1.07      0.50 o
  -5   2   6        0.22        0.36      0.36 o
  -4   2   6       15.80       15.42      0.57 o
  -3   2   6      244.26      259.84      3.49 o
  -2   2   6      300.12      331.54      3.92 o
  -1   2   6      825.79      807.78      9.95 o
   0   2   6     1145.97     1177.58     14.35 o
   1   2   6       17.83       26.93      0.53 o
   2   2   6        0.00        0.02      0.09 o
   3   2   6       17.18       21.01      0.53 o
   4   2   6       10.42       12.68      0.38 o
   5   2   6        0.42        0.12      0.15 o
   6   2   6       59.30       59.14      1.20 o
   7   2   6       29.84       27.90      1.00 o
   8   2   6        4.25        4.11      1.19 o
   9   2   6        0.11        0.29      0.80 o
  -8   3   6        0.07        0.59      1.07 o
  -7   3   6        7.78        5.15      1.37 o
  -6   3   6        0.02        0.36      0.50 o
  -5   3   6       75.41       74.09      2.33 o
  -4   3   6       23.08       23.60      0.68 o
  -3   3   6      133.91      128.96      1.86 o
  -2   3   6       11.84        8.90      0.47 o
  -1   3   6       75.99       71.43      1.05 o
   0   3   6      676.74      691.58      8.46 o
   1   3   6        7.54        4.30      0.24 o
   2   3   6       61.75       55.62      0.94 o
   3   3   6        0.89        0.63      0.16 o
   4   3   6      172.65      165.00      2.36 o
   5   3   6        1.12        1.55      0.27 o
   6   3   6        1.27        0.98      0.29 o
   7   3   6       48.57       42.92      2.11 o
   8   3   6        1.31        1.78      1.19 o
   9   3   6        4.08        3.21      1.55 o
  -7   4   6        3.66        1.31      1.01 o
  -6   4   6        0.00        0.54      0.50 o
  -5   4   6       29.67       30.27      1.17 o
  -4   4   6        1.18        1.15      0.36 o
  -3   4   6        7.31        6.51      0.56 o
  -2   4   6        3.47        3.47      0.27 o
  -1   4   6      198.31      193.28      2.77 o
   0   4   6       49.16       48.83      0.78 o
   1   4   6       65.60       67.33      1.05 o
   2   4   6       81.59       81.02      1.30 o
   3   4   6       40.12       41.05      0.80 o
   4   4   6        0.26        0.07      0.16 o
   5   4   6        0.92        0.01      0.20 o
   6   4   6       40.36       37.04      1.35 o
   7   4   6        0.23       -0.54      0.54 o
   8   4   6        1.24       -0.24      0.83 o
   9   4   6       15.67       18.68      2.50 o
  -7   5   6        0.00       -0.48      1.07 o
  -6   5   6        0.04        0.02      0.54 o
  -5   5   6        1.24        0.56      0.41 o
  -4   5   6        3.15        3.52      0.63 o
  -3   5   6        4.06        3.71      0.38 o
  -2   5   6        8.30        8.59      0.36 o
  -1   5   6       46.18       48.24      0.89 o
   0   5   6       62.43       65.55      1.21 o
   1   5   6       45.70       50.90      1.25 o
   2   5   6       16.94       16.97      0.43 o
   3   5   6        1.06        0.62      0.14 o
   4   5   6        0.07        0.02      0.15 o
   5   5   6        1.04        0.33      0.27 o
   6   5   6       47.86       39.52      2.80 o
   7   5   6       46.29       47.34      2.14 o
   8   5   6        3.88        7.49      1.67 o
   9   5   6        2.50        2.62      1.43 o
  -6   6   6        0.96        1.37      0.59 o
  -5   6   6        0.13        0.13      0.36 o
  -4   6   6        0.70        0.27      0.32 o
  -3   6   6       20.28       17.24      0.76 o
  -2   6   6        0.86        0.54      0.14 o
  -1   6   6       66.08       63.89      1.51 o
   0   6   6       30.23       26.77      0.95 o
   1   6   6        1.66        1.48      0.18 o
   2   6   6        4.47        4.01      0.26 o
   3   6   6       29.05       22.87      0.48 o
   4   6   6       12.94       11.61      0.52 o
   5   6   6       80.14       78.55      1.68 o
   6   6   6        0.47        0.28      0.54 o
   7   6   6       25.89       24.44      2.32 o
   8   6   6        0.01        1.07      1.19 o
  -6   7   6        0.71        0.36      0.83 o
  -5   7   6        0.34        0.32      0.38 o
  -4   7   6        5.42        5.18      0.50 o
  -3   7   6       19.41       20.25      0.82 o
  -2   7   6        0.82        0.89      0.25 o
  -1   7   6       41.82       39.87      1.01 o
   1   7   6       12.46       10.16      0.71 o
   2   7   6        2.58        3.15      0.20 o
   3   7   6       77.26       74.46      1.72 o
   4   7   6        9.33       10.10      0.52 o
   5   7   6        9.42        7.10      0.61 o
   6   7   6       38.76       37.89      1.77 o
   7   7   6        0.38       -0.57      0.57 o
  -5   8   6        0.20       -0.59      0.59 o
  -4   8   6        0.30        0.36      0.32 o
  -3   8   6        1.63        1.01      0.34 o
  -2   8   6       13.79       14.99      0.67 o
  -1   8   6        4.72        4.64      0.36 o
   1   8   6       53.44       48.42      1.26 o
   2   8   6        0.05        0.24      0.25 o
   3   8   6        1.52        0.84      0.17 o
   4   8   6        3.62        3.09      0.35 o
   5   8   6        8.01        8.64      0.71 o
   6   8   6        0.25        0.33      1.19 o
  -3   9   6       28.05       29.57      1.43 o
  -2   9   6        3.96        2.99      0.34 o
  -1   9   6        0.08        0.24      0.24 o
   1   9   6        1.34        0.96      0.25 o
   2   9   6        0.65        0.30      0.25 o
   3   9   6        0.29        0.24      0.31 o
   4   9   6        0.87        1.53      0.42 o
   5   9   6       13.42       14.08      1.13 o
   1  10   6        0.00        0.06      0.25 o
   2  10   6        5.16        6.97      0.59 o
   3  10   6        2.92        3.93      0.59 o
  -2  -8   7        0.30       -0.24      1.07 o
  -1  -8   7        0.59        0.12      1.07 o
   0  -8   7        0.01       -0.83      0.83 o
   1  -8   7        0.00        0.71      0.95 o
   2  -8   7        9.84        7.38      1.67 o
   3  -8   7        0.01        0.48      1.19 o
  -4  -7   7        6.14        9.28      1.78 o
  -3  -7   7        0.29        1.55      1.31 o
  -2  -7   7        0.05        0.27      0.71 o
  -1  -7   7        0.49        0.02      0.63 o
   0  -7   7        0.00       -0.22      0.50 o
   1  -7   7        0.13        0.06      0.45 o
   2  -7   7       37.00       29.27      1.36 o
   3  -7   7       18.62       18.98      1.33 o
   4  -7   7        0.57        0.98      1.07 o
   5  -7   7        0.23       -0.05      0.57 o
  -5  -6   7       10.45        9.52      2.14 o
  -4  -6   7        0.30        0.24      0.83 o
  -3  -6   7        0.24        0.36      0.67 o
  -2  -6   7        5.81        4.07      0.95 o
  -1  -6   7        2.31        3.29      0.61 o
   0  -6   7        6.05        3.42      0.61 o
   1  -6   7       61.48       59.78      1.87 o
   2  -6   7        4.22        6.16      0.71 o
   3  -6   7        2.70        1.78      0.50 o
   4  -6   7        4.20        3.86      0.64 o
   5  -6   7        2.45        2.55      1.49 o
   6  -6   7        8.60       10.68      1.17 o
  -6  -5   7        5.27        6.66      1.78 o
  -5  -5   7        3.69        3.45      1.43 o
  -4  -5   7        0.05       -0.49      0.49 o
  -3  -5   7        0.13        0.24      0.48 o
  -2  -5   7       30.03       24.50      1.02 o
  -1  -5   7       14.62       11.74      0.63 o
   0  -5   7        2.24        3.22      0.41 o
   1  -5   7        4.14        3.67      0.40 o
   2  -5   7       74.69       69.33      1.46 o
   3  -5   7        0.19        0.11      0.26 o
   4  -5   7       35.31       36.81      1.81 o
   5  -5   7        8.09        7.33      0.91 o
   6  -5   7       11.62       13.04      3.15 o
   7  -5   7        2.49        1.92      0.74 o
  -6  -4   7        1.79        1.36      0.83 o
  -5  -4   7        0.14       -0.18      0.67 o
  -4  -4   7        8.89        7.71      0.85 o
  -3  -4   7       30.21       27.17      1.28 o
  -2  -4   7       16.60       15.90      0.85 o
  -1  -4   7        4.64        3.99      0.41 o
   0  -4   7        0.12       -0.11      0.25 o
   1  -4   7       58.89       61.34      1.60 o
   2  -4   7       71.79       75.99      1.41 o
   3  -4   7        8.05        9.90      0.55 o
   4  -4   7       28.69       29.63      1.65 o
   5  -4   7        1.32        1.30      0.70 o
   6  -4   7        0.63        0.18      0.57 o
   7  -4   7        1.00       -0.48      0.95 o
   8  -4   7        2.22        0.24      1.07 o
  -7  -3   7        2.63        3.54      1.84 o
  -6  -3   7        1.20        1.38      0.77 o
  -5  -3   7        0.47        0.59      0.95 o
  -4  -3   7       11.16       10.24      0.71 o
  -3  -3   7       16.05       15.35      0.80 o
  -2  -3   7        0.42       -0.04      0.19 o
  -1  -3   7      133.13      139.05      1.84 o
   0  -3   7      264.23      254.44      3.01 o
   1  -3   7       35.08       35.51      0.69 o
   2  -3   7       71.33       71.49      1.08 o
   3  -3   7        0.01       -0.16      0.16 o
   4  -3   7        5.84        4.17      0.33 o
   5  -3   7       11.33       11.64      0.71 o
   6  -3   7        0.11        0.37      0.54 o
   7  -3   7        0.48        0.54      0.74 o
   8  -3   7       43.63       40.92      3.45 o
   9  -3   7        3.32       -0.24      1.31 o
  -7  -2   7        5.78        5.99      1.08 o
  -6  -2   7        2.47        0.54      0.67 o
  -5  -2   7       14.08       14.82      1.34 o
  -4  -2   7        7.55        8.28      0.65 o
  -3  -2   7       25.01       25.57      0.76 o
  -2  -2   7       59.55       58.17      1.07 o
  -1  -2   7      303.12      287.14      3.16 o
   0  -2   7      212.20      208.49      2.37 o
   1  -2   7       15.04       20.69      0.66 o
   2  -2   7        4.04        3.86      0.21 o
   3  -2   7        1.32        0.71      0.17 o
   4  -2   7        0.26        0.21      0.19 o
   5  -2   7        0.46        0.25      0.27 o
   6  -2   7       10.07       11.68      1.18 o
   7  -2   7       44.96       42.57      2.32 o
   8  -2   7       17.00       17.62      1.60 o
   9  -2   7        1.40        0.71      1.07 o
  -7  -1   7        0.03        0.24      0.71 o
  -6  -1   7       36.43       35.83      2.02 o
  -5  -1   7       27.25       27.02      2.14 o
  -4  -1   7       33.75       31.99      0.99 o
  -3  -1   7       96.96       91.71      1.45 o
  -2  -1   7       46.87       47.05      0.89 o
  -1  -1   7       37.89       35.67      0.70 o
   0  -1   7        5.24        5.64      0.25 o
   1  -1   7      458.67      527.58      5.73 o
   2  -1   7        0.01        0.06      0.11 o
   3  -1   7       18.33       14.03      0.46 o
   4  -1   7      199.21      206.81      2.50 o
   5  -1   7       46.75       48.14      0.87 o
   6  -1   7       45.16       45.69      1.47 o
   7  -1   7       60.88       59.90      2.52 o
   8  -1   7       17.07       12.75      1.35 o
   9  -1   7        0.23        0.07      1.07 o
  -7   0   7       31.87       29.03      2.50 o
  -6   0   7        8.14       11.47      1.30 o
  -5   0   7       47.35       44.31      1.65 o
  -4   0   7        3.02        3.43      0.45 o
  -3   0   7        0.28       -0.18      0.18 o
  -2   0   7        0.53        0.42      0.16 o
  -1   0   7       38.16       32.62      0.68 o
   0   0   7      647.89      632.67      9.92 o
   1   0   7       75.99       99.87      1.39 o
   2   0   7      244.79      243.94      4.42 o
   3   0   7      128.61      131.11      1.92 o
   4   0   7       43.30       45.13      0.83 o
   5   0   7        2.58        3.28      0.26 o
   6   0   7       25.96       28.60      1.07 o
   7   0   7        6.25        4.87      0.91 o
   8   0   7        6.30        2.50      1.61 o
   9   0   7        2.43        3.45      1.05 o
  -7   1   7       21.92       22.48      2.50 o
  -6   1   7        9.68       11.66      1.78 o
  -5   1   7        1.66        0.76      0.43 o
  -4   1   7        3.18        1.98      0.39 o
  -3   1   7        5.27        5.48      0.36 o
  -2   1   7      239.90      225.47      2.64 o
  -1   1   7        2.25        0.81      0.18 o
   0   1   7       70.29       74.19      1.01 o
   1   1   7      227.40      214.52      2.47 o
   2   1   7      101.68      101.96      1.31 o
   3   1   7       31.85       37.45      0.66 o
   4   1   7      146.28      137.63      2.04 o
   5   1   7       18.73       18.77      0.57 o
   6   1   7        2.26        1.09      0.27 o
   7   1   7       25.48       12.01      1.18 o
   8   1   7        0.26       -0.42      0.67 o
   9   1   7        3.04        3.07      1.05 o
  -7   2   7        1.28        1.07      0.95 o
  -6   2   7        7.10        7.23      0.96 o
  -5   2   7        1.38        1.13      0.71 o
  -4   2   7        5.84        3.90      0.36 o
  -3   2   7       60.68       66.20      1.18 o
  -2   2   7      267.61      253.17      3.09 o
  -1   2   7       66.69       74.11      1.18 o
   0   2   7      130.21      129.20      1.66 o
   1   2   7       88.27      101.69      1.48 o
   2   2   7       82.73       82.05      1.26 o
   3   2   7        2.70        3.59      0.24 o
   4   2   7       20.14       19.94      0.50 o
   5   2   7      120.50      122.47      1.86 o
   6   2   7       50.23       48.06      1.09 o
   7   2   7        3.85        3.37      0.44 o
   8   2   7        0.34       -0.63      0.63 o
   9   2   7        1.10        0.95      1.19 o
  -7   3   7        0.65        0.83      0.95 o
  -6   3   7        0.03        0.00      0.71 o
  -5   3   7       26.88       26.44      1.43 o
  -4   3   7       25.71       25.93      1.05 o
  -3   3   7      315.92      312.36      4.11 o
  -2   3   7       92.96       90.67      1.57 o
  -1   3   7       13.45       15.93      0.46 o
   0   3   7      186.74      196.18      2.57 o
   1   3   7       27.86       23.36      0.62 o
   2   3   7        2.16        2.20      0.26 o
   3   3   7      104.85      100.36      1.52 o
   4   3   7       12.83       14.21      0.49 o
   5   3   7        3.42        3.69      0.33 o
   6   3   7       53.65       45.62      1.51 o
   7   3   7       10.66        7.96      0.78 o
   8   3   7        2.21        2.02      1.19 o
   9   3   7        0.10       -0.95      0.95 o
  -7   4   7        8.58        8.69      1.09 o
  -6   4   7        0.56        0.59      0.59 o
  -5   4   7       19.48       20.29      1.49 o
  -4   4   7        1.89        1.82      0.41 o
  -3   4   7       15.81       15.71      0.73 o
  -2   4   7       93.14       98.26      1.62 o
  -1   4   7      203.89      204.24      2.97 o
   0   4   7      117.30      123.23      1.65 o
   1   4   7      113.71      105.56      1.64 o
   2   4   7       18.20       19.10      0.53 o
   3   4   7        8.99        7.79      0.35 o
   4   4   7        6.00        5.63      0.32 o
   5   4   7        0.35        0.38      0.23 o
   6   4   7        4.81        6.14      1.07 o
   7   4   7       40.98       34.14      1.72 o
   8   4   7        1.04        1.43      1.19 o
   9   4   7        2.61        2.86      1.43 o
  -6   5   7        0.76        1.09      0.63 o
  -5   5   7        1.79        0.38      0.54 o
  -4   5   7       19.50       21.19      0.91 o
  -3   5   7       70.53       69.65      1.67 o
  -2   5   7        4.41        4.17      0.31 o
  -1   5   7      233.40      237.38      3.76 o
   0   5   7       24.68       26.43      0.58 o
   1   5   7        0.35        0.18      0.12 o
   2   5   7        0.24        0.51      0.19 o
   3   5   7        0.47        0.31      0.19 o
   4   5   7       32.06       32.89      0.86 o
   5   5   7        8.64        6.63      0.46 o
   6   5   7       83.21       78.85      2.80 o
   7   5   7       46.18       50.79      2.18 o
   8   5   7        4.22        3.57      1.31 o
   9   5   7        1.98        1.07      1.43 o
  -6   6   7        0.12       -0.43      0.54 o
  -5   6   7        0.52        0.60      0.47 o
  -4   6   7        2.36        2.00      0.43 o
  -3   6   7        1.77        1.54      0.36 o
  -2   6   7        0.07       -0.05      0.16 o
  -1   6   7        6.20        7.02      0.42 o
   0   6   7       33.88       33.12      0.88 o
   1   6   7        6.97        7.02      0.34 o
   2   6   7        0.02        0.04      0.12 o
   3   6   7        0.15        0.55      0.11 o
   4   6   7        1.38        1.98      0.26 o
   5   6   7       12.11        9.48      0.58 o
   6   6   7        5.57        3.35      0.71 o
   7   6   7        0.98        1.01      0.67 o
   8   6   7        0.04       -0.71      0.83 o
  -5   7   7        1.14        0.72      0.54 o
  -4   7   7       17.02       16.04      0.82 o
  -3   7   7       43.92       42.30      1.13 o
  -2   7   7        0.10       -0.24      0.25 o
  -1   7   7       22.23       21.89      0.67 o
   1   7   7       13.53       13.01      1.13 o
   2   7   7        3.01        2.78      0.54 o
   3   7   7      100.59       85.91      1.88 o
   4   7   7        1.02        0.83      0.25 o
   5   7   7        1.50        1.84      0.41 o
   6   7   7        4.25        3.34      0.71 o
   7   7   7        7.32        8.04      2.08 o
  -4   8   7        0.75        0.33      0.32 o
  -3   8   7       15.46       14.81      0.84 o
  -2   8   7        0.28       -0.18      0.25 o
  -1   8   7        0.01        0.12      0.24 o
   1   8   7       30.93       27.43      0.76 o
   2   8   7        1.36        2.14      0.34 o
   3   8   7       10.77        8.88      0.50 o
   4   8   7        5.04        4.48      0.38 o
   5   8   7        0.01        0.28      0.38 o
   6   8   7       19.08       17.06      1.30 o
  -3   9   7        0.07        0.36      0.34 o
  -2   9   7        5.15        4.77      0.42 o
   1   9   7        0.00       -0.12      0.17 o
   2   9   7        5.16        4.64      0.42 o
   3   9   7        7.86        7.34      1.13 o
   4   9   7        0.86        1.15      0.34 o
   5   9   7       12.63       15.69      1.09 o
   2  10   7        0.01        0.00      0.25 o
   0  -8   8        1.21        2.38      1.43 o
   1  -8   8        0.68        0.59      1.19 o
  -3  -7   8        0.55        0.71      0.95 o
  -2  -7   8        0.28       -0.48      1.07 o
  -1  -7   8        1.15        1.67      1.19 o
   0  -7   8        2.94        3.13      0.86 o
   1  -7   8        0.04       -0.12      0.89 o
   2  -7   8        4.62        3.65      0.95 o
   3  -7   8        0.02        0.26      0.59 o
   4  -7   8        0.14       -0.71      0.95 o
   5  -7   8        3.47        1.90      1.31 o
  -4  -6   8        0.76       -0.12      1.19 o
  -3  -6   8        1.41        0.48      1.19 o
  -2  -6   8        0.21        0.50      0.59 o
  -1  -6   8        0.22        1.37      0.67 o
   0  -6   8       26.17       32.90      1.77 o
   1  -6   8        0.20       -0.07      0.57 o
   2  -6   8        0.70        0.87      0.57 o
   3  -6   8        0.04        0.10      0.48 o
   4  -6   8        2.27        3.57      0.83 o
   5  -6   8        0.90        0.68      0.63 o
   6  -6   8        9.52       10.11      1.90 o
  -5  -5   8        0.34        0.00      0.95 o
  -4  -5   8        0.21       -0.64      1.13 o
  -3  -5   8        1.37        1.31      0.59 o
  -2  -5   8        6.86        7.33      0.80 o
  -1  -5   8      102.40      103.28      2.69 o
   0  -5   8        0.08        0.25      0.36 o
   1  -5   8       13.54       11.75      0.76 o
   2  -5   8        0.54        0.54      0.35 o
   3  -5   8        0.11       -0.32      0.32 o
   4  -5   8       18.29       19.65      1.46 o
   5  -5   8        3.14        3.82      0.77 o
   6  -5   8       32.58       33.75      2.62 o
   7  -5   8        1.23        3.81      1.55 o
  -6  -4   8        0.62       -0.33      0.88 o
  -5  -4   8        1.09        1.12      0.80 o
  -4  -4   8        4.13        4.21      0.71 o
  -3  -4   8        8.65        7.42      0.82 o
  -2  -4   8       35.55       37.29      3.01 o
  -1  -4   8       40.42       44.13      1.33 o
   0  -4   8       10.46       10.75      0.62 o
   1  -4   8        2.35        2.15      0.37 o
   2  -4   8      155.20      157.43      2.67 o
   3  -4   8       60.76       61.57      1.76 o
   4  -4   8      104.35      106.94      2.34 o
   5  -4   8        0.95        1.03      0.66 o
   6  -4   8        0.34       -0.42      0.42 o
   7  -4   8        0.03        0.16      1.07 o
   8  -4   8        2.12        3.57      1.43 o
  -6  -3   8        3.17        2.22      1.13 o
  -5  -3   8        4.04        3.53      1.43 o
  -4  -3   8        5.68        6.86      0.78 o
  -3  -3   8        4.16        2.66      0.44 o
  -2  -3   8       81.77       78.37      1.99 o
  -1  -3   8       58.73       60.90      1.37 o
   0  -3   8      164.61      160.82      2.08 o
   1  -3   8      542.62      555.09      6.15 o
   2  -3   8      120.46      117.59      1.63 o
   3  -3   8        3.91        5.55      0.36 o
   4  -3   8       11.09        9.85      0.75 o
   5  -3   8        1.32        0.30      0.43 o
   6  -3   8        0.47       -0.54      0.54 o
   7  -3   8       23.74       23.80      3.69 o
   8  -3   8        2.07        3.45      1.31 o
  -7  -2   8        0.24        0.36      1.19 o
  -6  -2   8        2.88        3.38      1.61 o
  -5  -2   8        2.74        1.32      2.02 o
  -4  -2   8        1.77        1.93      0.55 o
  -3  -2   8        0.09       -0.37      0.37 o
  -2  -2   8      199.38      196.37      2.87 o
  -1  -2   8       13.01       13.28      0.48 o
   0  -2   8        0.01        0.38      0.17 o
   1  -2   8       70.48       71.80      1.03 o
   2  -2   8        3.01        2.50      0.21 o
   3  -2   8        0.14        0.10      0.17 o
   4  -2   8        2.96        3.42      0.35 o
   5  -2   8        7.27        7.64      0.66 o
   6  -2   8       15.86       14.28      1.78 o
   7  -2   8        4.13        4.42      0.95 o
   8  -2   8        1.27        1.09      0.88 o
   9  -2   8        0.17        1.43      1.31 o
  -7  -1   8        4.63        6.07      1.55 o
  -6  -1   8        1.36        2.14      0.84 o
  -5  -1   8       26.44       28.12      1.76 o
  -4  -1   8       69.99       73.27      2.11 o
  -3  -1   8      172.16      170.08      2.82 o
  -2  -1   8      516.27      490.32      8.32 o
  -1  -1   8        0.76        0.62      0.20 o
   0  -1   8      111.94      123.07      1.61 o
   1  -1   8        4.25        5.48      0.28 o
   2  -1   8        5.44        6.53      0.30 o
   3  -1   8        5.30        5.92      0.32 o
   4  -1   8        0.20       -0.08      0.17 o
   5  -1   8       57.71       56.80      1.14 o
   6  -1   8        1.16        0.38      0.37 o
   7  -1   8       34.17       33.06      1.89 o
   8  -1   8        2.65        4.95      1.05 o
   9  -1   8        0.00       -0.21      0.71 o
  -7   0   8       11.43       14.39      2.14 o
  -6   0   8        7.28       11.18      1.78 o
  -5   0   8      143.71      139.90      4.33 o
  -4   0   8        2.28        1.68      0.52 o
  -3   0   8       61.46       56.81      1.19 o
  -2   0   8      133.57      116.68      2.06 o
  -1   0   8       70.20       68.97      1.10 o
   0   0   8        4.11        5.07      0.43 o
   1   0   8       33.86       31.67      0.63 o
   2   0   8        0.01       -0.11      0.11 o
   3   0   8        8.50       11.51      0.43 o
   4   0   8       63.64       65.07      1.12 o
   5   0   8      133.79      127.50      2.03 o
   6   0   8        1.21        0.54      0.41 o
   7   0   8       17.70       18.76      1.55 o
   8   0   8        1.85        2.08      0.84 o
   9   0   8       15.91       18.96      1.90 o
  -7   1   8       38.75       48.89      3.45 o
  -6   1   8        2.59        2.38      1.07 o
  -5   1   8        5.22        4.91      0.80 o
  -4   1   8        0.04       -0.40      0.40 o
  -3   1   8      175.99      165.54      2.22 o
  -2   1   8      336.87      315.56      3.81 o
  -1   1   8       55.79       60.04      1.00 o
   0   1   8      218.70      210.19      2.99 o
   1   1   8        4.59        0.85      0.16 o
   2   1   8        6.25        6.70      0.31 o
   3   1   8        0.97        1.38      0.18 o
   4   1   8       97.36      101.23      1.62 o
   5   1   8       14.05       15.16      0.58 o
   6   1   8       47.75       46.85      1.25 o
   7   1   8      123.26      121.49      3.87 o
   8   1   8       30.94       31.13      1.93 o
   9   1   8       15.64       13.83      1.55 o
  -7   2   8        2.47        3.33      1.31 o
  -6   2   8        1.68        3.21      1.07 o
  -5   2   8        0.00       -0.36      0.50 o
  -4   2   8        9.80        8.66      1.12 o
  -3   2   8        2.67        3.33      0.34 o
  -2   2   8      401.18      391.43      4.65 o
  -1   2   8      117.41      133.42      1.79 o
   0   2   8      100.04      111.68      1.51 o
   1   2   8        1.41        2.97      0.20 o
   2   2   8       36.11       32.05      0.69 o
   3   2   8        3.71        3.21      0.27 o
   4   2   8       50.39       46.94      0.86 o
   5   2   8       36.89       43.52      0.88 o
   6   2   8        6.40        6.20      0.49 o
   7   2   8      175.31      176.47      5.09 o
   8   2   8        2.17        2.32      0.88 o
   9   2   8        0.05       -0.95      0.95 o
  -7   3   8        0.19       -0.59      0.83 o
  -6   3   8        0.34       -0.14      0.54 o
  -5   3   8        4.26        2.70      0.59 o
  -4   3   8       24.98       25.89      1.44 o
  -3   3   8      215.96      217.40      4.40 o
  -2   3   8        1.83        2.65      0.29 o
  -1   3   8        0.10        0.23      0.14 o
   0   3   8       11.29       13.09      0.53 o
   1   3   8        0.42        0.47      0.13 o
   2   3   8       25.88       29.87      0.62 o
   3   3   8      326.24      301.78      3.99 o
   4   3   8      124.67      124.05      1.89 o
   5   3   8       68.50       71.30      1.41 o
   6   3   8       95.44       85.41      2.41 o
   7   3   8        8.68       10.74      1.08 o
   8   3   8        0.07       -0.71      0.83 o
   9   3   8        0.00        0.24      1.31 o
  -6   4   8        0.28        0.18      0.59 o
  -5   4   8        0.65        0.72      0.54 o
  -4   4   8        3.41        4.53      0.56 o
  -3   4   8      147.02      145.60      3.09 o
  -2   4   8       85.21       84.64      1.97 o
  -1   4   8        7.46        6.59      0.34 o
   0   4   8       16.46       12.45      0.35 o
   1   4   8      688.00      690.59      9.49 o
   2   4   8        0.00        0.12      0.14 o
   3   4   8        9.74       10.69      0.39 o
   4   4   8      109.74      112.67      1.90 o
   5   4   8        2.69        3.04      0.34 o
   6   4   8       12.66       11.13      1.03 o
   7   4   8        3.63        3.16      0.74 o
   8   4   8        0.25       -0.71      1.07 o
   9   4   8        5.62        5.95      1.90 o
  -6   5   8        0.00       -0.50      0.54 o
  -5   5   8       12.17       10.10      1.25 o
  -4   5   8       62.57       55.64      1.62 o
  -3   5   8      163.45      162.66      3.34 o
  -2   5   8       20.60       20.95      0.80 o
  -1   5   8      159.55      159.29      2.68 o
   0   5   8       42.98       45.55      0.92 o
   1   5   8      117.47      110.79      2.22 o
   2   5   8        1.27        0.79      0.20 o
   3   5   8       24.06       23.94      0.60 o
   4   5   8        0.00       -0.04      0.22 o
   5   5   8        1.39        0.91      0.30 o
   6   5   8        4.50        3.22      0.71 o
   7   5   8        0.01       -0.36      0.59 o
   8   5   8        1.99        1.19      1.07 o
  -5   6   8        9.16        8.27      0.88 o
  -4   6   8        0.05        0.71      0.41 o
  -3   6   8      427.58      447.15      8.22 o
  -2   6   8        5.54        5.77      0.41 o
  -1   6   8       12.14       12.93      0.40 o
   0   6   8       16.45       15.16      1.07 o
   1   6   8        4.14        3.76      0.20 o
   2   6   8       10.80       11.70      0.43 o
   3   6   8       74.76       76.03      1.39 o
   4   6   8      109.51      110.45      2.07 o
   5   6   8       35.37       31.59      0.97 o
   6   6   8       20.16       19.74      1.34 o
   7   6   8        0.18       -0.04      0.63 o
   8   6   8        0.78        0.12      1.07 o
  -5   7   8       70.12       67.31      2.27 o
  -4   7   8       77.57       77.87      1.94 o
  -3   7   8        8.05        8.65      0.52 o
  -2   7   8       14.22       15.71      0.76 o
  -1   7   8        0.01        0.12      0.17 o
   0   7   8        0.28        0.79      0.36 o
   1   7   8        1.39        1.17      0.30 o
   2   7   8       57.88       55.16      1.55 o
   3   7   8        0.04        0.92      0.29 o
   4   7   8       20.40       18.42      0.64 o
   5   7   8       28.57       26.58      1.19 o
   6   7   8        4.99        4.55      0.76 o
   7   7   8        2.51        2.46      0.89 o
  -4   8   8       25.79       25.67      1.26 o
  -3   8   8       24.01       24.67      1.09 o
  -2   8   8        6.60        6.80      1.13 o
  -1   8   8        0.71        1.37      0.24 o
   1   8   8       10.06        8.39      0.42 o
   2   8   8       25.14       24.00      0.88 o
   3   8   8       39.42       42.88      1.08 o
   4   8   8        3.10        2.58      0.31 o
   5   8   8        0.79        0.49      0.59 o
   6   8   8        1.81        1.32      1.01 o
  -2   9   8        8.93       10.66      1.43 o
   2   9   8       20.99       22.31      0.84 o
   3   9   8        4.41        4.24      0.50 o
   4   9   8        2.21        0.76      0.32 o
   5   9   8        0.32        0.48      0.59 o
  -1  -7   9       37.52       38.43      3.45 o
   0  -7   9        0.96        2.14      1.43 o
   1  -7   9        0.12        0.36      1.19 o
   2  -7   9        0.75        1.67      1.31 o
   3  -7   9        0.04        1.31      1.31 o
   4  -7   9        0.78       -0.48      1.19 o
  -3  -6   9        0.54        0.00      1.19 o
  -2  -6   9       13.06       13.44      2.14 o
  -1  -6   9       21.32       19.32      1.63 o
   0  -6   9       24.99       28.58      1.80 o
   1  -6   9        0.62        0.38      0.59 o
   2  -6   9        0.17        0.36      0.57 o
   3  -6   9        0.15        0.02      1.13 o
   4  -6   9        0.71       -0.08      0.89 o
   5  -6   9        0.05       -0.24      1.07 o
  -4  -5   9        0.15        0.12      1.07 o
  -3  -5   9        0.69        1.07      0.59 o
  -2  -5   9       33.31       30.27      1.53 o
  -1  -5   9       55.09       59.84      2.35 o
   0  -5   9        8.72       10.53      0.97 o
   1  -5   9        4.38        5.80      1.00 o
   2  -5   9        1.47        1.63      0.50 o
   3  -5   9        1.37        0.78      0.49 o
   4  -5   9       23.03       21.25      1.63 o
   5  -5   9        3.94        3.79      0.79 o
   6  -5   9       45.69       54.25      4.16 o
   7  -5   9        8.54        8.57      2.14 o
  -5  -4   9        0.05       -0.49      0.83 o
  -4  -4   9        0.70        0.79      0.55 o
  -3  -4   9        3.37        2.37      0.62 o
  -2  -4   9        0.02       -0.06      0.55 o
  -1  -4   9      170.97      176.86      4.01 o
   0  -4   9        0.00       -0.39      0.82 o
   1  -4   9        0.53        0.05      0.41 o
   2  -4   9       57.61       56.98      1.84 o
   3  -4   9       69.78       71.87      2.19 o
   4  -4   9       96.50      101.89      4.34 o
   5  -4   9        0.40        0.91      0.52 o
   6  -4   9       67.87       60.79      2.52 o
   7  -4   9        4.44        4.76      1.67 o
  -6  -3   9        0.14       -0.86      0.88 o
  -5  -3   9        0.79        0.61      1.01 o
  -4  -3   9        1.38        1.33      0.55 o
  -3  -3   9        3.86        3.71      0.65 o
  -2  -3   9      199.40      206.54      3.78 o
  -1  -3   9        3.94        4.60      0.49 o
   0  -3   9      167.05      166.41      2.51 o
   1  -3   9      198.93      186.77      2.73 o
   2  -3   9      125.77      127.01      2.02 o
   3  -3   9      102.58      100.51      1.88 o
   4  -3   9        4.85        4.68      0.95 o
   5  -3   9       12.37       12.11      1.00 o
   6  -3   9        0.01       -0.17      0.49 o
   7  -3   9        2.57        3.13      1.78 o
   8  -3   9        0.19        0.24      1.31 o
  -6  -2   9        0.94        1.37      0.76 o
  -5  -2   9        0.14        0.83      0.71 o
  -4  -2   9        0.01       -0.46      0.47 o
  -3  -2   9       21.65       19.89      1.84 o
  -2  -2   9      533.16      529.55      8.37 o
  -1  -2   9     1084.32     1078.23     13.25 o
   0  -2   9      116.10      116.01      1.73 o
   1  -2   9      100.32      103.77      1.47 o
   2  -2   9       11.80       13.30      0.44 o
   3  -2   9        1.76        2.19      0.27 o
   4  -2   9        2.00        2.04      0.34 o
   5  -2   9      186.57      182.53      3.94 o
   6  -2   9       15.90       15.68      1.43 o
   7  -2   9        2.23        2.68      0.93 o
   8  -2   9        0.99        0.75      0.77 o
  -6  -1   9        0.72        0.59      0.95 o
  -5  -1   9        4.55        6.14      1.05 o
  -4  -1   9       61.36       65.77      2.21 o
  -3  -1   9      729.14      746.45     11.78 o
  -2  -1   9      125.47      123.11      2.26 o
  -1  -1   9      417.06      392.49      4.80 o
   0  -1   9        3.18        3.35      0.25 o
   1  -1   9       40.59       39.14      0.77 o
   2  -1   9       18.26       17.64      0.48 o
   3  -1   9        1.21        1.05      0.20 o
   4  -1   9       52.16       50.93      1.05 o
   5  -1   9        1.26        2.83      0.48 o
   6  -1   9        0.03        0.05      1.31 o
   7  -1   9        4.38        3.34      0.84 o
   8  -1   9        0.34        0.10      1.13 o
   9  -1   9        0.16       -0.88      0.88 o
  -7   0   9       16.37       17.37      2.38 o
  -6   0   9       10.75       14.39      2.02 o
  -5   0   9      124.35      121.58      5.47 o
  -4   0   9        0.00       -0.16      0.41 o
  -3   0   9       48.17       44.26      1.30 o
  -2   0   9      834.63      832.18     11.54 o
  -1   0   9       18.65       15.02      0.54 o
   0   0   9        0.93        0.29      0.14 o
   1   0   9        0.23        0.81      0.19 o
   2   0   9        8.87        8.15      0.38 o
   3   0   9        1.81        2.04      0.24 o
   4   0   9      176.75      170.01      2.30 o
   5   0   9      223.47      211.25      3.31 o
   6   0   9        1.63        1.31      0.66 o
   7   0   9        6.05        6.72      2.08 o
   8   0   9        0.48        1.07      0.83 o
   9   0   9        8.58        8.09      1.30 o
  -7   1   9       52.17       59.25      3.81 o
  -6   1   9        0.03       -0.83      0.95 o
  -5   1   9       19.82       17.37      1.90 o
  -4   1   9       27.29       27.72      1.26 o
  -3   1   9      377.76      384.03      6.33 o
  -2   1   9        9.96        9.64      0.40 o
  -1   1   9       20.99       22.25      0.62 o
   0   1   9        6.06        7.20      0.37 o
   1   1   9        1.93        1.56      0.21 o
   2   1   9       21.56       25.40      0.72 o
   3   1   9        9.19        9.76      0.40 o
   4   1   9       34.74       34.29      0.81 o
   5   1   9       93.89       87.10      1.63 o
   6   1   9       12.97       15.76      0.79 o
   7   1   9       95.06      107.01      3.66 o
   8   1   9       14.76       14.53      1.51 o
   9   1   9       50.42       49.25      3.69 o
  -6   2   9        0.65       -0.83      0.83 o
  -5   2   9        0.07        0.95      0.63 o
  -4   2   9        0.47        0.36      0.50 o
  -3   2   9      132.97      122.81      2.43 o
  -2   2   9      244.87      228.65      3.14 o
  -1   2   9       62.75       59.38      0.99 o
   0   2   9        0.00       -0.12      0.13 o
   1   2   9       12.14       16.95      0.48 o
   2   2   9        0.98        0.36      0.15 o
   3   2   9      131.95      125.40      2.10 o
   4   2   9      587.77      582.24      8.18 o
   5   2   9      324.26      321.64      4.83 o
   6   2   9       12.22       12.32      0.93 o
   7   2   9      130.67      126.71      4.00 o
   8   2   9        1.32        3.81      1.31 o
   9   2   9        7.45        6.07      1.67 o
  -6   3   9        1.16        1.60      0.71 o
  -5   3   9        0.77        0.59      0.59 o
  -4   3   9       32.56       27.58      1.47 o
  -3   3   9      105.96      110.34      2.68 o
  -2   3   9      151.05      151.12      2.66 o
  -1   3   9       12.38       11.41      0.40 o
   0   3   9       27.33       25.98      0.54 o
   1   3   9        9.51        9.09      0.33 o
   2   3   9        0.35        0.32      0.19 o
   3   3   9      774.23      743.48      9.35 o
   4   3   9       38.83       41.08      1.15 o
   5   3   9      562.25      554.33      7.87 o
   6   3   9        3.73        2.08      0.67 o
   7   3   9        1.04        1.10      0.83 o
   8   3   9        6.05        5.83      1.67 o
   9   3   9        0.21       -0.95      1.19 o
  -6   4   9        1.47        2.15      1.43 o
  -5   4   9        2.04        2.08      0.63 o
  -4   4   9        9.49        9.09      0.88 o
  -3   4   9      195.70      192.09      5.68 o
  -2   4   9        0.12        0.16      0.27 o
  -1   4   9        4.01        3.60      0.34 o
   0   4   9       13.56       14.79      0.43 o
   1   4   9      459.89      449.48      5.70 o
   2   4   9       10.48        9.40      0.40 o
   3   4   9     1271.66     1298.10     17.46 o
   4   4   9      445.63      448.44      8.04 o
   5   4   9       18.48       19.33      0.79 o
   6   4   9        4.67        5.27      0.80 o
   7   4   9       10.89       11.49      1.17 o
   8   4   9        3.04        0.83      1.19 o
   9   4   9        2.07        3.57      1.55 o
  -6   5   9        0.90        1.29      1.84 o
  -5   5   9        0.80       -0.54      0.65 o
  -4   5   9       46.44       49.67      1.58 o
  -3   5   9       15.56       15.51      1.24 o
  -2   5   9       76.46       77.19      1.85 o
  -1   5   9      370.70      373.79      6.85 o
   0   5   9       12.31       10.37      0.59 o
   1   5   9      166.79      168.70      2.86 o
   2   5   9       75.25       75.25      1.27 o
   3   5   9       44.60       46.63      1.05 o
   4   5   9      135.60      136.02      2.49 o
   5   5   9        0.49        0.25      0.30 o
   6   5   9        0.92        2.16      0.65 o
   7   5   9        0.07       -0.71      0.71 o
   8   5   9        0.09       -0.95      0.95 o
  -5   6   9       16.95       16.30      1.22 o
  -4   6   9       90.55       86.51      3.22 o
  -3   6   9       20.63       22.60      0.93 o
  -2   6   9       85.28       84.92      2.00 o
  -1   6   9      120.18      115.38      2.33 o
   0   6   9        0.81        1.06      0.18 o
   1   6   9        5.29        5.88      0.43 o
   2   6   9       58.12       56.44      1.35 o
   3   6   9      312.46      315.90      4.98 o
   4   6   9        3.19        3.66      0.37 o
   5   6   9        1.14        1.35      0.40 o
   6   6   9        5.15        4.12      0.74 o
   7   6   9        3.86        1.76      0.71 o
   8   6   9        1.55        0.36      1.07 o
  -4   7   9        4.07        3.60      0.48 o
  -3   7   9        0.18       -0.06      0.29 o
  -2   7   9        9.67        9.86      0.46 o
  -1   7   9        2.26        2.74      0.42 o
   0   7   9        3.19        2.80      0.34 o
   1   7   9        6.29        6.57      0.46 o
   2   7   9        7.99        9.32      0.42 o
   3   7   9        6.26        6.58      0.34 o
   4   7   9       24.78       26.83      0.79 o
   5   7   9        1.00        1.51      0.51 o
   6   7   9        0.20        0.83      0.54 o
   7   7   9        0.47       -0.19      0.57 o
  -3   8   9        2.92        2.66      0.77 o
  -2   8   9        1.26        1.39      0.34 o
  -1   8   9        1.15        1.39      0.36 o
   0   8   9        5.24        5.16      0.48 o
   1   8   9        1.82        2.71      0.34 o
   2   8   9       40.59       47.83      1.43 o
   3   8   9       82.71       79.55      1.78 o
   4   8   9       26.31       26.39      0.80 o
   5   8   9        5.79        6.11      0.62 o
   6   8   9        2.16        2.80      0.76 o
   2   9   9        1.21        0.54      0.25 o
   3   9   9       17.26       15.85      0.88 o
   4   9   9        1.68        2.84      0.54 o
   1  -7  10        0.01       -0.95      1.07 o
  -2  -6  10        0.45        1.90      1.31 o
  -1  -6  10       38.89       30.81      3.21 o
   0  -6  10        9.71       13.92      2.50 o
   1  -6  10        0.43        0.00      0.95 o
   2  -6  10        0.60        1.19      1.19 o
   3  -6  10        0.15        0.12      1.19 o
   4  -6  10        0.19        0.83      1.07 o
   5  -6  10        9.75        8.57      1.90 o
  -3  -5  10        2.05        4.16      1.55 o
  -2  -5  10       46.30       51.74      2.02 o
  -1  -5  10        0.67        0.80      0.52 o
   0  -5  10       13.96       15.73      1.41 o
   1  -5  10        0.81        0.48      0.90 o
   2  -5  10        0.90        0.00      0.53 o
   3  -5  10        0.13       -0.33      0.50 o
   4  -5  10        5.34        5.48      1.00 o
   5  -5  10       13.92       13.09      2.26 o
   6  -5  10       42.46       52.46      3.81 o
  -4  -4  10        3.13        1.75      0.96 o
  -3  -4  10        1.06        1.12      0.86 o
  -2  -4  10       36.70       35.00      2.14 o
  -1  -4  10      108.99      117.87      3.07 o
   0  -4  10        1.27        0.58      0.48 o
   1  -4  10        0.78        0.65      0.52 o
   2  -4  10        5.14        6.27      0.80 o
   3  -4  10       19.80       21.73      3.19 o
   4  -4  10       74.39       76.94      2.89 o
   5  -4  10      243.82      261.03      8.28 o
   6  -4  10        2.40        2.07      0.77 o
   7  -4  10        0.08       -0.95      0.95 o
  -5  -3  10        1.28        0.69      0.80 o
  -4  -3  10        0.12        0.07      0.57 o
  -3  -3  10        8.67        8.34      0.86 o
  -2  -3  10       86.59       89.05      2.52 o
  -1  -3  10       27.75       25.81      1.03 o
   0  -3  10       17.49       18.41      0.88 o
   1  -3  10       45.52       41.97      1.25 o
   2  -3  10       52.27       53.04      1.44 o
   3  -3  10      101.03       95.74      3.29 o
   4  -3  10        1.94        3.97      1.13 o
   5  -3  10       13.93       15.25      1.51 o
   6  -3  10       28.86       26.02      1.95 o
   7  -3  10        0.08        0.87      0.88 o
   8  -3  10        0.09       -0.95      0.95 o
  -5  -2  10        1.12        0.95      0.76 o
  -4  -2  10        4.06        5.07      0.77 o
  -3  -2  10        2.17        3.85      0.99 o
  -2  -2  10       78.88       75.94      2.20 o
  -1  -2  10       60.08       61.09      1.62 o
   0  -2  10       42.15       41.31      1.20 o
   1  -2  10      172.97      165.40      2.70 o
   2  -2  10        1.39        0.77      0.49 o
   3  -2  10        0.50        0.00      0.32 o
   4  -2  10      154.26      164.58      4.95 o
   5  -2  10      157.36      154.17      3.64 o
   6  -2  10        0.15        1.30      0.71 o
   7  -2  10        2.55        3.25      1.07 o
   8  -2  10        0.86        0.20      0.83 o
  -6  -1  10        0.61        2.50      1.31 o
  -5  -1  10        5.51        4.76      1.43 o
  -4  -1  10       42.41       50.64      1.82 o
  -3  -1  10        8.63        8.33      0.81 o
  -2  -1  10        7.75        8.37      0.69 o
  -1  -1  10       48.08       47.17      1.18 o
   0  -1  10       24.75       23.04      0.69 o
   1  -1  10        6.89        6.30      0.51 o
   2  -1  10        0.01       -0.03      0.21 o
   3  -1  10        2.77        1.59      0.28 o
   4  -1  10        4.95        4.05      0.44 o
   5  -1  10       80.14       86.29      3.07 o
   6  -1  10        0.90        0.50      0.66 o
   7  -1  10        0.70        0.20      0.77 o
   8  -1  10        0.00        0.71      0.76 o
  -6   0  10        4.08        4.16      1.43 o
  -5   0  10      133.43      137.76      6.07 o
  -4   0  10        0.48        0.34      0.48 o
  -3   0  10        7.35        8.57      0.67 o
  -2   0  10       74.96       71.17      1.72 o
  -1   0  10       78.12       76.87      1.75 o
   0   0  10        4.89        5.17      0.37 o
   1   0  10       19.94       21.25      0.57 o
   2   0  10        6.44        7.02      0.33 o
   3   0  10       31.14       32.52      0.92 o
   4   0  10      400.22      390.17      5.65 o
   5   0  10       29.94       26.95      0.99 o
   6   0  10        1.03        0.55      0.63 o
   7   0  10        0.01       -0.27      1.07 o
   8   0  10        0.02       -0.30      0.67 o
   9   0  10       14.11       13.34      1.78 o
  -6   1  10        4.51        5.35      1.43 o
  -5   1  10       20.68       22.01      2.38 o
  -4   1  10       14.92       19.02      1.47 o
  -3   1  10       17.64       18.57      0.87 o
  -2   1  10       78.55       80.06      1.80 o
  -1   1  10        0.01       -0.06      0.20 o
   0   1  10       22.16       22.66      0.62 o
   1   1  10        1.60        0.19      0.22 o
   2   1  10       13.39       15.40      0.54 o
   3   1  10        0.80       -0.07      0.20 o
   4   1  10       30.17       35.90      1.02 o
   5   1  10       96.48       92.69      1.99 o
   6   1  10        0.70       -0.30      0.30 o
   7   1  10       18.24       19.12      2.20 o
   8   1  10        0.34        1.31      1.07 o
   9   1  10       47.12       44.14      3.57 o
  -6   2  10        8.55        9.04      1.67 o
  -5   2  10       35.70       44.68      2.14 o
  -4   2  10        0.17        0.25      0.46 o
  -3   2  10      150.97      147.46      3.18 o
  -2   2  10        2.05        1.66      0.29 o
  -1   2  10        0.26       -0.06      0.19 o
   0   2  10        0.01        0.08      0.17 o
   1   2  10        9.52       10.09      0.41 o
   2   2  10       11.74       10.51      0.42 o
   3   2  10      179.80      178.21      2.85 o
   4   2  10      481.80      472.74      6.80 o
   5   2  10      187.46      190.54      4.16 o
   6   2  10        4.27        5.34      0.73 o
   7   2  10      124.13      125.15      5.95 o
   8   2  10        0.29        0.59      1.31 o
   9   2  10       12.48       13.21      2.26 o
  -6   3  10        0.22        0.12      0.95 o
  -5   3  10        3.68        5.68      0.91 o
  -4   3  10        7.50        6.73      0.84 o
  -3   3  10        0.88        2.07      0.54 o
  -2   3  10       16.67       15.92      0.89 o
  -1   3  10        4.12        4.56      0.32 o
   0   3  10        1.97        2.51      0.24 o
   1   3  10       11.85       11.10      0.48 o
   2   3  10        0.73        0.33      0.25 o
   3   3  10       90.05       85.95      1.59 o
   4   3  10      211.26      212.06      3.33 o
   5   3  10      285.55      284.56      7.02 o
   6   3  10        0.03        0.49      0.57 o
   7   3  10        5.60        5.83      1.31 o
   8   3  10        0.22       -0.95      0.95 o
   9   3  10        0.26        0.48      1.31 o
  -5   4  10        7.70        8.48      1.05 o
  -4   4  10        3.87        2.81      0.89 o
  -3   4  10       40.98       42.87      1.40 o
  -2   4  10       36.86       36.50      1.19 o
  -1   4  10       16.10       15.16      0.71 o
   0   4  10        3.57        3.95      0.28 o
   1   4  10      222.18      217.04      3.16 o
   2   4  10       84.69       77.48      1.78 o
   3   4  10        6.80        5.47      0.45 o
   4   4  10        3.46        3.83      0.40 o
   5   4  10        8.56        8.27      0.88 o
   6   4  10        5.48        4.22      0.71 o
   7   4  10        3.78        4.28      2.08 o
   8   4  10        0.39       -1.07      1.07 o
  -5   5  10        4.01        6.19      1.37 o
  -4   5  10        0.49        0.80      0.54 o
  -3   5  10        8.65       10.00      0.71 o
  -2   5  10       63.84       63.89      1.65 o
  -1   5  10      146.04      141.58      2.95 o
   0   5  10       18.46       17.38      0.73 o
   1   5  10      390.05      377.80      5.18 o
   2   5  10        8.72        7.75      0.42 o
   3   5  10       17.88       18.58      0.78 o
   4   5  10       79.72       77.33      1.92 o
   5   5  10       38.16       37.86      1.33 o
   6   5  10        1.87        2.33      0.67 o
   7   5  10        6.38        5.08      0.91 o
   8   5  10        0.28       -0.95      0.95 o
  -4   6  10        4.41        5.95      1.01 o
  -3   6  10       36.49       39.56      1.39 o
  -2   6  10       31.14       28.79      1.43 o
  -1   6  10       86.07       85.09      2.15 o
   0   6  10       21.83       20.43      0.93 o
   1   6  10       15.08       14.44      0.62 o
   2   6  10       45.98       45.39      0.95 o
   3   6  10       67.88       73.18      1.48 o
   4   6  10       30.71       28.70      0.86 o
   5   6  10        0.04        0.24      0.36 o
   6   6  10        3.43        3.57      0.76 o
   7   6  10        2.75        1.69      0.71 o
  -4   7  10       17.32       18.76      1.14 o
  -3   7  10       36.23       38.51      1.20 o
  -2   7  10        1.66        1.87      0.60 o
  -1   7  10        4.87        3.79      0.46 o
   0   7  10        4.54        5.05      0.46 o
   1   7  10        8.86        8.27      0.59 o
   2   7  10        0.10        0.55      0.24 o
   3   7  10       60.53       58.16      1.19 o
   4   7  10        3.21        2.22      0.38 o
   5   7  10        2.24        0.89      0.45 o
   6   7  10        0.26        0.05      0.54 o
  -2   8  10        5.07        4.29      0.54 o
  -1   8  10        4.73        4.46      0.42 o
   0   8  10        1.10        1.27      0.25 o
   1   8  10        7.63        8.41      0.50 o
   2   8  10       45.26       44.21      1.43 o
   3   8  10        0.05       -0.06      0.34 o
   4   8  10        2.73        3.15      0.80 o
   5   8  10        0.88        0.28      0.46 o
   1   9  10        1.37        1.67      0.25 o
   2   9  10        0.31        0.48      0.25 o
   3   9  10       15.60       17.07      0.93 o
  -1  -6  11       19.41       18.68      2.74 o
   0  -6  11        1.38        5.12      1.78 o
   1  -6  11        0.42       -0.24      1.19 o
   2  -6  11        0.54        2.38      1.55 o
   3  -6  11        0.17       -1.07      1.19 o
  -2  -5  11        3.08        1.67      1.55 o
  -1  -5  11       10.54       12.85      2.14 o
   0  -5  11        0.76        0.13      0.68 o
   1  -5  11        0.02       -0.33      0.59 o
   2  -5  11        0.24       -0.28      0.61 o
   3  -5  11        0.76        0.00      1.07 o
   4  -5  11        0.06       -0.48      0.95 o
   5  -5  11       10.82       12.13      2.26 o
  -3  -4  11        0.77        1.55      0.88 o
  -2  -4  11       12.00        9.57      0.99 o
  -1  -4  11        0.30        0.60      0.76 o
   0  -4  11        0.62        0.52      0.80 o
   1  -4  11        0.15       -0.10      0.43 o
   2  -4  11        0.23        0.02      0.48 o
   3  -4  11        1.92        0.67      0.56 o
   4  -4  11        4.23        4.14      1.25 o
   5  -4  11        3.84        5.35      0.82 o
   6  -4  11        1.64        0.24      1.19 o
  -4  -3  11       17.36       17.22      1.25 o
  -3  -3  11        0.01       -0.20      0.47 o
  -2  -3  11        0.58        0.61      0.52 o
  -1  -3  11        3.13        3.12      0.61 o
   0  -3  11        2.10        1.71      0.56 o
   1  -3  11        1.40        1.30      0.54 o
   2  -3  11       23.87       24.12      2.40 o
   3  -3  11       91.81       97.83      3.77 o
   4  -3  11        0.01        0.14      0.50 o
   5  -3  11       23.02       23.59      1.91 o
   6  -3  11        0.34        0.28      0.56 o
   7  -3  11        0.08       -0.39      0.80 o
  -5  -2  11       14.05       15.23      2.26 o
  -4  -2  11        3.77        3.26      0.71 o
  -3  -2  11        0.82        0.78      0.77 o
  -2  -2  11       25.94       29.43      1.31 o
  -1  -2  11        0.41        1.58      0.48 o
   0  -2  11        6.01        4.90      0.65 o
   1  -2  11       97.57       93.26      2.50 o
   2  -2  11        5.60        4.32      0.59 o
   3  -2  11        0.11       -0.39      0.39 o
   4  -2  11       64.02       67.94      2.09 o
   5  -2  11       18.96       16.41      1.13 o
   6  -2  11        1.64        1.71      0.65 o
   7  -2  11        5.86        6.05      1.17 o
   8  -2  11        1.02        0.80      0.80 o
  -5  -1  11        1.67        3.33      1.31 o
  -4  -1  11       23.45       26.25      1.71 o
  -3  -1  11       33.60       34.62      1.47 o
  -2  -1  11       36.02       36.62      1.45 o
  -1  -1  11       31.84       30.75      1.31 o
   0  -1  11        8.84        8.14      0.68 o
   1  -1  11        0.13       -0.25      0.25 o
   2  -1  11       37.55       35.95      0.99 o
   3  -1  11        1.59        1.73      0.47 o
   4  -1  11       17.74       20.66      2.39 o
   5  -1  11      120.96      122.56      3.91 o
   6  -1  11        1.61        2.09      1.01 o
   7  -1  11        0.20        0.47      1.73 o
   8  -1  11        0.21        0.93      0.77 o
  -5   0  11        2.63        6.31      1.55 o
  -4   0  11        4.62        6.62      1.01 o
  -3   0  11       66.83       63.43      1.99 o
  -2   0  11        2.71        2.84      0.51 o
  -1   0  11        4.27        3.85      0.46 o
   0   0  11        1.64        0.95      0.36 o
   1   0  11        0.70        0.56      0.38 o
   2   0  11        1.20        0.76      0.24 o
   3   0  11       80.19       73.03      1.49 o
   4   0  11      190.41      197.68      4.12 o
   5   0  11        4.43        4.22      0.84 o
   6   0  11        0.04        0.12      0.89 o
   7   0  11        0.33       -0.71      0.71 o
   8   0  11        2.23        2.80      0.94 o
  -5   1  11        5.18        5.83      1.43 o
  -4   1  11        0.46        0.95      0.95 o
  -3   1  11        9.58       10.65      0.79 o
  -2   1  11        0.04        0.29      0.35 o
  -1   1  11       50.09       50.19      1.92 o
   0   1  11        0.03       -0.03      0.21 o
   1   1  11        2.46        1.14      0.24 o
   2   1  11       28.07       22.49      0.87 o
   3   1  11        6.77        8.95      0.65 o
   4   1  11       83.41       88.69      2.42 o
   5   1  11        0.81        0.56      0.45 o
   6   1  11        1.03       -0.83      1.31 o
   7   1  11        6.75        7.49      1.67 o
   8   1  11        0.42        2.50      1.43 o
  -5   2  11        0.12        1.78      1.07 o
  -4   2  11       13.04       11.72      1.18 o
  -3   2  11        0.02       -0.25      0.46 o
  -2   2  11       36.49       36.42      1.22 o
  -1   2  11       61.51       54.03      1.32 o
   0   2  11        2.42        3.24      0.30 o
   1   2  11        0.64        0.94      0.23 o
   2   2  11        1.17        1.50      0.27 o
   3   2  11       76.78       70.57      1.44 o
   4   2  11       12.17       11.34      0.87 o
   5   2  11        0.32       -0.17      0.46 o
   6   2  11        3.86        4.06      0.83 o
   7   2  11       67.94       58.53      3.45 o
   8   2  11        1.38        0.95      1.19 o
  -5   3  11       43.90       51.73      2.31 o
  -4   3  11        0.08        0.83      0.59 o
  -3   3  11        1.10        1.00      0.54 o
  -2   3  11       42.25       42.62      1.66 o
  -1   3  11        1.38        1.74      0.27 o
   0   3  11        1.64        1.08      0.25 o
   1   3  11       63.24       56.95      1.14 o
   2   3  11       56.79       52.00      1.09 o
   3   3  11       23.14       20.91      0.81 o
   4   3  11       21.91       22.79      1.07 o
   5   3  11       69.06       63.45      2.35 o
   6   3  11        6.43        5.17      0.88 o
   7   3  11       23.91       23.56      2.50 o
   8   3  11        3.29        4.28      1.55 o
  -5   4  11       14.07       14.09      1.30 o
  -4   4  11        2.61        3.97      0.89 o
  -3   4  11        3.45        3.98      0.67 o
  -2   4  11        0.92        0.98      0.36 o
  -1   4  11        2.57        1.84      0.34 o
   0   4  11       31.74       28.51      0.72 o
   1   4  11       22.85       20.96      0.61 o
   2   4  11       29.26       27.96      0.86 o
   3   4  11      525.23      523.93      8.23 o
   4   4  11        3.14        3.50      0.52 o
   5   4  11        2.09        1.96      0.59 o
   6   4  11        1.00        1.92      0.63 o
   7   4  11        0.67        0.71      1.07 o
   8   4  11        0.06       -0.12      1.19 o
  -4   5  11        6.21        7.22      0.84 o
  -3   5  11        0.00        0.79      1.13 o
  -2   5  11        0.24        0.59      0.34 o
  -1   5  11        9.88        8.68      0.64 o
   0   5  11      111.03      106.09      1.97 o
   1   5  11       17.99       19.97      0.77 o
   2   5  11       11.43       10.22      0.52 o
   3   5  11       29.27       27.76      0.85 o
   4   5  11        0.12        0.61      0.36 o
   5   5  11        4.62        5.36      1.07 o
   6   5  11        0.18       -0.12      0.50 o
   7   5  11        0.10        0.57      0.66 o
   8   5  11        1.00        2.74      1.43 o
  -4   6  11       15.39       16.35      1.31 o
  -3   6  11       23.06       24.63      1.05 o
  -2   6  11        6.88        6.48      0.57 o
  -1   6  11       31.38       34.14      1.07 o
   0   6  11        0.38        0.40      0.27 o
   1   6  11        1.42        1.92      0.27 o
   2   6  11        1.40        0.56      0.24 o
   3   6  11       25.92       25.02      1.03 o
   4   6  11        4.84        6.31      0.61 o
   5   6  11       21.21       25.60      1.43 o
   6   6  11        0.19        0.48      0.95 o
   7   6  11        0.23       -1.07      1.07 o
  -3   7  11       29.31       29.50      1.08 o
  -2   7  11        0.13        0.08      0.27 o
  -1   7  11        1.71        1.55      0.42 o
   0   7  11       38.52       38.05      1.30 o
   1   7  11        1.22        1.51      0.24 o
   2   7  11        0.90        0.69      0.53 o
   3   7  11        0.17        0.02      0.29 o
   4   7  11       19.07       23.08      0.96 o
   5   7  11        5.08        5.13      0.71 o
   6   7  11        2.06        2.41      0.71 o
  -1   8  11        1.73        1.25      0.34 o
   0   8  11        0.09       -0.12      0.25 o
   1   8  11        9.55       11.75      1.55 o
   2   8  11        0.89        0.54      0.34 o
   3   8  11        0.95        0.95      0.54 o
   4   8  11        3.05        3.39      0.45 o
   5   8  11        0.32        0.30      0.50 o
  -1  -5  12        6.64        9.40      2.02 o
   0  -5  12        1.15        1.07      1.55 o
   1  -5  12        0.01       -0.71      1.07 o
   2  -5  12        2.81        0.12      1.07 o
   3  -5  12        6.67        9.87      2.02 o
   4  -5  12        2.09        2.38      1.43 o
  -2  -4  12        0.00       -0.18      0.67 o
  -1  -4  12        1.47        0.19      0.83 o
   0  -4  12        0.46       -0.01      0.59 o
   1  -4  12        0.71        0.18      0.57 o
   2  -4  12        4.06        4.69      0.75 o
   3  -4  12        0.02        0.34      0.58 o
   4  -4  12        2.42        0.20      0.80 o
   5  -4  12        5.08        5.23      1.67 o
  -3  -3  12        0.58        1.53      0.80 o
  -2  -3  12        0.28        0.65      0.57 o
  -1  -3  12        4.03        3.68      0.68 o
   0  -3  12        1.62        1.75      0.56 o
   1  -3  12        3.62        3.91      0.66 o
   2  -3  12       15.03       15.40      1.13 o
   3  -3  12        4.00        4.27      0.82 o
   4  -3  12        0.76        1.15      0.54 o
   5  -3  12       12.31       12.50      1.15 o
   6  -3  12        0.00       -0.01      1.07 o
  -4  -2  12        7.09        9.74      1.25 o
  -3  -2  12        0.97        0.64      0.59 o
  -2  -2  12        0.09       -0.33      0.54 o
  -1  -2  12       10.50       11.30      0.96 o
   0  -2  12        6.18        5.58      0.74 o
   1  -2  12        0.38        0.12      0.40 o
   2  -2  12        0.72        0.29      0.47 o
   3  -2  12        1.35        0.58      0.45 o
   4  -2  12       26.97       29.17      1.41 o
   5  -2  12        0.00        0.29      0.48 o
   6  -2  12        1.65        2.08      0.93 o
   7  -2  12        8.28        7.46      1.22 o
  -4  -1  12        3.04        3.11      0.88 o
  -3  -1  12       14.00       15.38      1.34 o
  -2  -1  12        8.01        7.82      0.85 o
  -1  -1  12       24.15       24.07      1.23 o
   0  -1  12        0.02       -0.35      0.35 o
   1  -1  12        5.06        4.75      0.65 o
   2  -1  12       47.48       47.01      1.64 o
   3  -1  12        0.19        0.49      0.64 o
   4  -1  12        2.08        1.82      0.55 o
   5  -1  12       43.23       47.11      1.73 o
   6  -1  12        0.01       -0.07      0.63 o
   7  -1  12        8.71        6.57      1.22 o
   8  -1  12        0.47       -1.19      1.19 o
  -5   0  12        0.12       -0.48      1.07 o
  -4   0  12       30.36       31.98      1.71 o
  -3   0  12        0.64        0.76      0.57 o
  -2   0  12        8.02        9.27      1.19 o
  -1   0  12        6.58        5.82      0.76 o
   0   0  12        0.04        0.20      0.31 o
   1   0  12        3.80        2.04      0.54 o
   2   0  12       27.26       23.55      0.79 o
   3   0  12       78.58       68.41      1.47 o
   4   0  12        4.07        4.35      0.77 o
   5   0  12        8.63        7.57      1.00 o
   6   0  12        3.58        2.93      0.88 o
   7   0  12        0.00       -0.63      0.63 o
   8   0  12        1.64        1.90      1.31 o
  -5   1  12       21.38       22.96      2.38 o
  -4   1  12        2.49        4.76      1.31 o
  -3   1  12        0.06        0.27      0.95 o
  -2   1  12       12.48       12.63      0.93 o
  -1   1  12        4.39        3.22      0.87 o
   0   1  12        0.57        0.49      0.34 o
   1   1  12      287.01      240.59      4.53 o
   2   1  12      115.03      102.92      2.20 o
   3   1  12       24.50       20.31      0.91 o
   4   1  12        0.07       -0.03      0.45 o
   5   1  12       11.30        9.99      1.13 o
   6   1  12        5.27        4.16      1.19 o
   7   1  12        0.90       -1.07      1.07 o
   8   1  12        3.66        3.33      1.67 o
  -5   2  12        5.46        7.61      1.55 o
  -4   2  12        1.71        2.14      1.07 o
  -3   2  12        3.25        2.91      0.71 o
  -2   2  12        3.92        3.62      0.63 o
  -1   2  12       36.25       35.38      1.26 o
   0   2  12       30.80       22.97      0.96 o
   1   2  12        2.53        1.13      0.38 o
   2   2  12       74.00       64.28      1.77 o
   3   2  12       17.14       19.69      0.96 o
   4   2  12        0.28       -0.08      0.48 o
   5   2  12        6.37        7.38      0.95 o
   6   2  12        0.99       -0.12      0.95 o
   7   2  12       18.02       24.03      2.50 o
   8   2  12        4.34        6.19      1.78 o
  -4   3  12       18.52       17.82      2.50 o
  -3   3  12       20.47       25.28      2.56 o
  -2   3  12        1.61        3.28      1.01 o
  -1   3  12        0.92        1.13      0.50 o
   0   3  12       30.24       23.76      0.81 o
   1   3  12      102.28       84.12      1.59 o
   2   3  12        4.41        4.57      0.42 o
   3   3  12        3.01        2.86      0.83 o
   4   3  12        0.31        0.12      0.50 o
   5   3  12       11.17       11.71      1.19 o
   6   3  12        0.79        1.51      0.66 o
   7   3  12        0.40       -0.95      0.95 o
   8   3  12        4.01        4.28      1.43 o
  -4   4  12       13.20       15.09      1.30 o
  -3   4  12        2.53        2.73      0.63 o
  -2   4  12        0.95        0.17      1.55 o
  -1   4  12        3.37        2.58      0.48 o
   0   4  12        2.22        2.14      0.35 o
   1   4  12       22.07       19.45      0.64 o
   2   4  12        0.95        1.21      0.28 o
   3   4  12        0.04       -0.32      0.32 o
   4   4  12        0.21       -0.06      0.46 o
   5   4  12       30.13       30.44      1.59 o
   6   4  12        0.33       -0.27      0.54 o
   7   4  12       14.75       16.06      2.14 o
   8   4  12        1.87        3.09      1.43 o
  -4   5  12        1.02        1.61      0.89 o
  -3   5  12        0.12        0.77      0.50 o
  -2   5  12        0.49       -0.23      0.54 o
  -1   5  12        2.27        2.54      0.45 o
   0   5  12       13.00       11.50      0.60 o
   1   5  12       67.67       68.02      1.67 o
   2   5  12       20.94       22.65      0.80 o
   3   5  12        4.58        5.54      0.59 o
   4   5  12        4.60        6.11      0.83 o
   5   5  12        0.94        1.18      0.54 o
   6   5  12        0.44        0.16      0.54 o
   7   5  12       11.36       15.18      1.42 o
  -3   6  12        0.01       -0.46      0.46 o
  -2   6  12        4.65        3.27      0.60 o
  -1   6  12       14.88       15.20      0.79 o
   0   6  12        2.18        2.31      0.32 o
   1   6  12       40.00       40.26      1.00 o
   2   6  12       11.45       10.78      0.54 o
   3   6  12        2.10        2.11      0.30 o
   4   6  12       14.20       15.60      0.89 o
   5   6  12        6.47        7.87      0.93 o
   6   6  12        0.79        0.08      0.57 o
  -2   7  12        0.40        0.74      0.36 o
  -1   7  12       17.48       17.90      0.73 o
   0   7  12        5.89        6.17      0.70 o
   1   7  12        0.00        0.05      0.24 o
   2   7  12       14.68       17.99      0.75 o
   3   7  12        3.85        4.75      0.38 o
   4   7  12        7.25        9.48      0.71 o
   5   7  12        0.09        1.13      0.89 o
   0   8  12       17.15       18.80      1.84 o
   1   8  12        0.40        0.30      0.34 o
   2   8  12       19.86       25.32      1.13 o
   3   8  12        0.64        1.50      0.48 o
   4   8  12        0.76        0.49      0.36 o
  -1  -4  13        0.02        0.33      0.89 o
   0  -4  13        0.72        0.12      0.76 o
   1  -4  13        0.05        0.12      0.74 o
   2  -4  13        2.13        1.55      0.84 o
   3  -4  13       15.97       16.98      1.68 o
   4  -4  13        2.77        3.24      1.61 o
  -2  -3  13        1.17        0.78      1.43 o
  -1  -3  13        3.35        3.00      0.69 o
   0  -3  13        2.34        2.08      0.64 o
   1  -3  13       17.99       17.43      1.29 o
   2  -3  13       10.24       11.70      1.06 o
   3  -3  13        8.35        9.61      0.97 o
   4  -3  13        0.05        0.30      0.95 o
   5  -3  13        1.33        1.55      0.93 o
   6  -3  13        0.45       -0.76      0.76 o
  -3  -2  13        0.06        0.08      1.31 o
  -2  -2  13        7.44        8.99      0.98 o
  -1  -2  13        8.08        8.18      0.89 o
   0  -2  13        0.00        0.08      0.48 o
   1  -2  13       18.12       20.66      1.73 o
   2  -2  13       17.14       14.63      1.15 o
   3  -2  13        7.69        7.42      0.86 o
   4  -2  13        0.49       -0.13      0.52 o
   5  -2  13        2.37        2.87      0.86 o
   6  -2  13        0.95       -0.31      0.71 o
  -3  -1  13       13.21       15.95      1.55 o
  -2  -1  13        0.10       -0.28      0.66 o
  -1  -1  13       14.53       16.04      1.12 o
   0  -1  13        8.52        7.95      0.99 o
   1  -1  13       22.01       18.26      1.14 o
   2  -1  13       33.63       30.18      1.36 o
   3  -1  13        6.38        5.61      0.95 o
   4  -1  13        0.72        1.15      0.94 o
   5  -1  13        6.19        5.53      0.80 o
   6  -1  13        1.74        0.59      1.84 o
   7  -1  13       12.79       14.40      1.78 o
  -4   0  13        0.68       -0.24      0.95 o
  -3   0  13        5.95        6.03      0.95 o
  -2   0  13        6.05        7.04      0.94 o
  -1   0  13        1.58        1.90      0.59 o
   0   0  13        0.65        0.36      0.83 o
   1   0  13        2.05        1.01      0.42 o
   2   0  13       38.57       34.71      1.74 o
   3   0  13       64.29       63.77      2.00 o
   4   0  13        6.33        4.58      0.68 o
   5   0  13        6.47        3.51      0.66 o
   6   0  13        0.95        0.71      1.19 o
   7   0  13        4.17        5.35      1.67 o
  -4   1  13        0.03       -0.12      0.95 o
  -3   1  13        3.27        4.76      1.31 o
  -2   1  13        0.07        0.18      0.48 o
  -1   1  13        0.99        0.45      0.41 o
   0   1  13        8.41        6.74      0.68 o
   1   1  13        2.85        3.05      0.66 o
   2   1  13        8.82        7.03      0.66 o
   3   1  13        4.99        3.96      0.63 o
   4   1  13        0.59        1.31      0.83 o
   5   1  13        0.03        0.00      0.95 o
   6   1  13        1.36        0.48      0.83 o
   7   1  13        1.34        0.12      1.07 o
  -4   2  13        4.17        5.59      1.43 o
  -3   2  13        6.77        4.28      1.31 o
  -2   2  13        3.29        3.29      0.74 o
  -1   2  13       27.32       23.32      1.07 o
   0   2  13       27.94       20.91      1.55 o
   1   2  13        0.40        0.74      0.36 o
   2   2  13        5.07        4.49      0.56 o
   3   2  13       15.37       11.30      0.82 o
   4   2  13        0.64        1.75      0.63 o
   5   2  13        0.32       -0.59      0.95 o
   6   2  13        0.18        0.48      0.83 o
   7   2  13       18.83       23.32      2.74 o
  -4   3  13        7.77        7.97      1.43 o
  -3   3  13        8.99        6.55      0.93 o
  -2   3  13        5.92        3.79      0.76 o
  -1   3  13        0.67        0.30      0.50 o
   0   3  13        1.85        0.86      0.54 o
   1   3  13       18.14       21.45      0.95 o
   2   3  13       19.41       15.99      0.91 o
   3   3  13        0.21       -0.29      0.37 o
   4   3  13        3.99        4.87      0.80 o
   5   3  13        0.00        0.42      0.59 o
   6   3  13        2.15        4.04      1.31 o
   7   3  13        0.22       -0.48      1.07 o
  -3   4  13        0.08        0.06      1.01 o
  -2   4  13        0.04       -0.11      0.46 o
  -1   4  13        0.04       -0.36      0.42 o
   0   4  13        1.11        0.59      0.50 o
   1   4  13        8.37        6.31      1.07 o
   2   4  13        5.22        5.61      0.54 o
   3   4  13        4.66        6.71      0.63 o
   4   4  13        0.19        0.06      0.54 o
   5   4  13        0.55        0.71      0.63 o
   6   4  13        6.41       10.06      1.17 o
   7   4  13        4.77       11.06      1.78 o
  -3   5  13        0.41        0.41      0.54 o
  -2   5  13        0.63        0.30      0.50 o
  -1   5  13        0.96        0.67      0.46 o
   0   5  13        2.89        2.81      0.48 o
   1   5  13        4.62        6.80      0.76 o
   2   5  13        0.04        0.01      0.32 o
   3   5  13        0.00       -0.46      0.46 o
   4   5  13        1.07       -0.36      1.31 o
   5   5  13        3.10        2.98      0.67 o
   6   5  13        7.35       10.19      1.13 o
  -2   6  13        0.67        0.55      0.46 o
  -1   6  13        0.04       -0.42      0.42 o
   0   6  13        0.95        1.75      0.43 o
   1   6  13        1.11        1.27      0.52 o
   2   6  13        1.22        1.35      0.41 o
   3   6  13        0.07        0.58      0.38 o
   4   6  13        2.05        2.78      1.25 o
   5   6  13        0.45        0.95      0.59 o
   6   6  13       29.70       43.18      2.32 o
  -1   7  13        1.02        0.83      0.33 o
   0   7  13        4.66        4.98      0.45 o
   1   7  13        6.35        6.97      0.54 o
   2   7  13        9.74       11.39      0.68 o
   3   7  13        4.01        5.75      0.55 o
   4   7  13        4.58        8.16      0.89 o
  -1  -3  14        3.00        3.33      1.01 o
   0  -3  14        0.42        0.50      0.80 o
   1  -3  14        0.80        0.58      1.07 o
   2  -3  14       16.49       17.27      2.02 o
   3  -3  14       17.61       21.11      1.84 o
   4  -3  14        0.40        0.20      1.49 o
  -2  -2  14        0.14        1.43      1.19 o
  -1  -2  14        0.69        1.13      0.68 o
   0  -2  14        6.54        6.79      0.92 o
   1  -2  14       37.39       45.83      1.97 o
   2  -2  14        1.11        0.58      0.55 o
   3  -2  14        3.18        2.53      0.59 o
   4  -2  14        0.04        0.59      0.76 o
   5  -2  14        0.24        0.00      0.76 o
  -2  -1  14        6.92        7.07      1.09 o
  -1  -1  14       41.31       51.48      2.80 o
   0  -1  14        1.89        1.48      0.83 o
   1  -1  14       12.80       11.94      1.03 o
   2  -1  14        3.01        3.71      0.90 o
   3  -1  14        0.00       -0.50      0.57 o
   4  -1  14        1.33        3.07      0.76 o
   5  -1  14        4.39        2.68      1.01 o
   6  -1  14        0.02       -0.95      0.95 o
  -3   0  14       18.74       18.44      2.38 o
  -2   0  14        1.51        0.30      0.67 o
  -1   0  14       11.16       10.31      1.08 o
   0   0  14        0.07        0.94      0.89 o
   1   0  14        0.36        0.36      0.83 o
   2   0  14        3.02        2.89      0.68 o
   3   0  14        2.89        2.54      0.71 o
   4   0  14        1.09        0.32      0.57 o
   5   0  14       13.71       13.00      1.25 o
   6   0  14        0.01       -0.95      0.95 o
  -3   1  14        4.55        3.93      1.43 o
  -2   1  14        6.24        8.21      1.67 o
  -1   1  14        0.68        0.70      0.59 o
   0   1  14        0.01       -0.34      0.59 o
   1   1  14       52.36       47.94      3.87 o
   2   1  14        1.08        0.18      1.01 o
   3   1  14       25.68       23.46      1.43 o
   4   1  14       10.66       10.83      1.43 o
   5   1  14        2.52        2.18      0.71 o
   6   1  14        0.58        0.00      1.07 o
   7   1  14        0.45        1.43      1.43 o
  -3   2  14        0.08       -0.48      0.95 o
  -2   2  14        8.33        9.40      1.55 o
  -1   2  14       19.44       19.06      1.67 o
   0   2  14        6.86        6.77      0.98 o
   1   2  14       33.69       24.79      1.31 o
   2   2  14        1.80        0.73      0.42 o
   3   2  14        0.04        0.43      0.42 o
   4   2  14        2.06        1.76      0.59 o
   5   2  14        2.26        4.28      1.43 o
   6   2  14        4.38        5.23      1.55 o
   7   2  14        0.62       -0.24      1.31 o
  -3   3  14       21.50       24.86      2.50 o
  -2   3  14        8.87        7.09      1.01 o
  -1   3  14       25.70       26.62      1.60 o
   0   3  14        7.63        7.37      0.93 o
   1   3  14        4.60        4.28      1.07 o
   2   3  14        0.03        0.17      0.35 o
   3   3  14        0.89        0.38      0.42 o
   4   3  14        3.87        3.89      0.64 o
   5   3  14       15.70       19.63      2.26 o
   6   3  14        2.56        4.16      1.43 o
   7   3  14        9.93        8.57      1.90 o
  -2   4  14       22.48       30.70      1.72 o
  -1   4  14        0.63        0.48      0.59 o
   0   4  14        3.18        3.70      0.77 o
   1   4  14        3.88        3.33      0.95 o
   2   4  14        0.46        0.50      0.46 o
   3   4  14        3.87        5.33      0.61 o
   4   4  14        2.41        1.85      0.89 o
   5   4  14       19.07       21.72      1.60 o
   6   4  14        0.60        2.14      1.19 o
  -2   5  14        0.70        0.65      0.59 o
  -1   5  14        2.89        2.38      0.67 o
   0   5  14       19.05       20.03      1.30 o
   1   5  14       15.42       20.75      1.31 o
   2   5  14        9.18        9.12      0.93 o
   3   5  14        2.01        2.32      0.67 o
   4   5  14        4.92        5.52      0.88 o
   5   5  14        3.17        2.01      0.74 o
   6   5  14        1.39        1.36      0.74 o
  -1   6  14        6.09        7.03      1.13 o
   0   6  14       11.49       11.98      0.96 o
   1   6  14        3.16        5.00      1.07 o
   2   6  14        0.47       -0.12      0.46 o
   3   6  14        6.16        7.40      0.84 o
   4   6  14        0.39        0.81      0.54 o
   5   6  14        0.11       -0.30      1.01 o
   1   7  14        0.11        0.00      0.59 o
   2   7  14        1.29        1.05      0.53 o
   0  -2  15        2.94        0.59      1.07 o
   1  -2  15       21.53       27.24      2.97 o
   2  -2  15        2.17        3.21      1.31 o
   3  -2  15       11.54       14.75      2.26 o
   4  -2  15        0.79        1.19      1.19 o
  -1  -1  15       57.62       66.33      2.68 o
   0  -1  15       14.62       15.89      1.46 o
   1  -1  15        0.92        0.90      0.95 o
   2  -1  15        1.37        1.77      0.68 o
   3  -1  15        0.02        0.24      1.07 o
   4  -1  15        0.22       -0.95      0.95 o
   5  -1  15        0.33        0.00      1.07 o
  -1   0  15        1.37        2.15      0.80 o
   0   0  15        4.15        6.34      1.00 o
   1   0  15        0.95        1.92      0.71 o
   2   0  15        0.30        1.61      0.66 o
   3   0  15        0.72        1.98      0.89 o
   4   0  15        6.39        8.86      1.31 o
   5   0  15       26.18       26.53      2.86 o
  -2   1  15        0.51        1.43      1.07 o
  -1   1  15       22.06       30.10      2.62 o
   0   1  15        0.27        0.08      1.07 o
   1   1  15        3.89        5.59      2.26 o
   2   1  15        2.57        3.11      0.74 o
   3   1  15        8.65        7.14      1.07 o
   4   1  15        0.01        0.12      0.71 o
   5   1  15       11.00       10.14      1.14 o
   6   1  15        1.76        1.07      1.19 o
  -2   2  15       32.65       36.64      2.74 o
  -1   2  15        1.16        0.48      1.07 o
   0   2  15        2.79        3.21      1.19 o
   1   2  15        9.45        8.63      0.94 o
   2   2  15        4.15        3.67      0.71 o
   3   2  15       14.82       20.54      2.26 o
   4   2  15       17.75       23.59      1.57 o
   5   2  15       10.06        9.75      1.37 o
   6   2  15        0.87        2.50      1.31 o
  -1   3  15        1.13        0.75      0.63 o
   0   3  15        0.00        0.00      1.25 o
   1   3  15        2.89        1.16      1.19 o
   2   3  15        1.55        2.34      0.71 o
   3   3  15        0.00        0.32      0.47 o
   4   3  15        0.04       -0.10      0.57 o
   5   3  15       42.52       55.80      3.57 o
   6   3  15        7.78        6.54      1.67 o
  -1   4  15        0.10       -0.21      0.54 o
   0   4  15        1.01        1.00      1.07 o
   1   4  15        1.97        2.74      0.76 o
   2   4  15        1.10        1.78      0.67 o
   3   4  15       53.15       67.22      2.61 o
   4   4  15       75.29       93.15      3.28 o
   5   4  15       19.73       21.29      2.50 o
   0   5  15        1.99        2.92      0.77 o
   1   5  15        9.23       10.86      1.09 o
   2   5  15       30.57       39.38      2.62 o
   3   5  15       16.58       14.66      1.26 o
   4   5  15       27.56       32.42      1.77 o
   2   6  15       21.63       23.89      1.39 o
   1   0  16        8.02       11.99      2.44 o
   2   0  16        1.47        1.88      1.25 o
   3   0  16        0.35        0.95      1.07 o
   4   0  16        3.82        3.45      1.55 o
   0   1  16        1.38       -0.59      1.07 o
   1   1  16        3.12        5.48      0.91 o
   2   1  16        4.19        5.61      1.00 o
   3   1  16        0.37        0.92      0.83 o
   0   2  16        2.35        1.07      1.07 o
   1   2  16        2.31        5.83      1.31 o
   2   2  16        2.88        2.93      0.71 o
   3   2  16        1.15        2.04      0.74 o
   4   2  16       19.33       23.17      1.63 o
   0   3  16        1.84        3.69      1.19 o
   1   3  16        3.32        5.35      1.43 o
   2   3  16        1.07        2.97      1.07 o
   3   3  16        1.88        1.55      1.19 o
   4   3  16       19.67       26.25      1.60 o
   1   4  16        0.13       -0.48      0.95 o
   2   4  16        3.54        4.22      0.84 o
   3   4  16        1.40        1.15      0.71 o
 
